# Supplementary material for: The Fission Yeast Homeodomain Protein Yox1p Binds to MBF and Confines MBF-Dependent Cell-Cycle Transcription to G1-S via Negative Feedback
Source: PLoS Genet. 2009 Aug 28;5(8):e1000626. doi: 10.1371/journal.pgen.1000626 (PMC2726434; doi:10.1371/journal.pgen.1000626)
Supplement: Table S2 — Enrichment ratios of all genes in two Cdc10p, five Yox1p, and two mock ChIP-chip experiments (1.31 MB XLS) [file pgen.1000626.s002.xls]

## Sheet: Sheet1
Normalized enrichment ratios in 2 Cdc10p, 5 Yox1p, and 2 mock ChIP-chip experiments.
Common name	Systematic name	Synonyms	Cdc10p R1	Cdc10p R2	Yox1p-HA R1	Yox1p-HA R2	Yox1p-HA R3	Yox1p-HA R4	Yox1p-HA R5	mock IP R1	mock IP R2
	SPAC1D4.10	SPAC1D4.10	0.624478	1.27875	1.0226	1.07927	0.978127	0.909408	0.731889	1.29182	1.04501
	SPCC737.08	SPCC10D6.03c;SPCC737.08
ddi1;ucp1;mud1	SPAC56F8.08	SPAC56F8.08;ddi1;ucp1;mud1
	SPAC1D4.14	SPAC1D4.14;SPAC22F3.14c	0.817023	1.4441	0.985586	0.984751	0.924753	0.838223	0.912916	1.25209	1.10014
	SPAC24B11.12c	SPAC24B11.12c	0.767261	1.05424	1.10694	1.12758	1.04119	1.03964	0.988969	1.10335	0.960767
	SPAC11D3.01c	SPAC11D3.01c	1.14396	0.893049	1.32057	1.28028	1.01581	1.1459	1.26697	0.969457	1.18504
elg1	SPBC947.11c	SPBC947.11c;elg1	1.82303	1.05858	0.960306	0.897208	0.84092	0.859172	0.836202	1.13733	0.824667
gpi10	SPCC16A11.06c	SPCC16A11.06c;gpi10
rpn2	SPBC17D11.07c	SPBC17D11.07c;rpn2	0.988738	1.0872	0.949744	1.06818	1.10814	0.90574	0.969008	0.866232	0.762244
rpn3	SPBC119.01	SPBC119.01;SPBPJ4664.07;rpn3	1.7284	1.04192	0.943403	1.10826	1.16289	1.3891	1.33837	0.913138	1.04237
rpn501;rpn5;rpn5-a	SPAC1420.03	SPAC1420.03;rpn501;rpn5;rpn5-a
slt1	SPAC17G6.13	SPAC17G6.13;slt1	0.852951	1.56161	1.01349	1.07165	0.958195	1.08544	1.12954	1.10998	1.00908
rpn6	SPAC23G3.11	SPAC23G3.11;rpn6	1.66917	1.48727	0.945425	0.906519	0.9013	0.619089	0.749148	0.754718	1.04254
pip1;rbx1	SPAC23H4.18c	SPAC23H4.18c;pip1;rbx1	2.51337	1.10149	1.02722	0.735435	1.20982	0.89285	1.02461	1.24172	0.70356
rpn7	SPBC582.07c	SPAC19G10.05;SPBC582.07c;rpn7	1.36954	1.84421	1.0473	0.953452	0.847488	0.609484	0.785217	0.971354	1.19704
rpn8	SPCC1682.10	SPCC1682.10;rpn8	1.38816	1.00516	0.779234	1.23896	1.24592	0.853919	0.866353	0.688028	0.85322
rpn9;mts1	SPAC607.05	SPAC607.05;rpn9;mts1	2.45653	3.81608	1.38489	1.00511	1.09753	0.712503	0.764359	1.29448	1.10509
ade10	SPCPB16A4.03c	SPCPB16A4.03c;ade10
	SPAC1327.01c	SPAC1327.01c;SPAC1783.09c;SPAC18G6.16c	1.12927	0.618495	0.852045	0.800947	1.13826	0.733309	0.812339	0.813087	0.906689
	SPAC212.02	SPAC212.02
	SPAC212.03	SPAC212.03
	SPCC162.11c	SPCC162.11c	1.01863	1.08203	1.11685	1.00491	0.788501	0.770269	0.860681	1.14754	1.12152
	SPCC1322.02	SPCC1322.02	1.72002	1.04878	1.10576	1.06431	0.865651	0.792554	0.888573	0.687461	0.90716
	SPCC1322.03	SPCC1322.03	1.69706	1.50744	1.15964	1.02002	0.855398	0.864614	1.01563	1.1181	1.22665
	SPCC1322.04	SPCC1322.04	1.31408	0.428694	0.849461	1.1641	1.05931	1.08689	1.15104	0.828377	0.963031
	SPAC30D11.08c	SPAC30D11.08c	0.797361	1.27525	1.08927	0.912919	1.03257	0.661821	0.770338	1.02977	1.13887
kap113	SPCC1322.06	SPCC1322.06;kap113	1.11872	1.54008	1.27751	0.960065	1.01221	0.688683	0.779977	1.10155	1.17726
	SPAC11D3.02c	SPAC11D3.02c	1.16925	0.880645	1.03742	1.08754	1.18655	0.840064	0.896619	1.32745	0.807053
	SPAC1952.06c	SPAC1952.06c	1.15466	1.21714	1.15557	1.03318	1.06649	0.685438	0.853361	1.36752	0.808167
srk1;mkp1	SPCC1322.08	SPCC1322.08;srk1;mkp1	1.12863	0.78568	1.09811	1.18663	1.18155	1.09651	1.04864	1.36014	1.227
	SPCC1322.09	SPCC1322.09	1.86801	1.21943	1.16997	0.916111	0.937577	0.701672	0.725957	0.940998	0.983236
	SPAC1B3.10c	SPAC1B3.10c	0.634241	1.07884	1.00606	0.907635	0.92712	0.999266	0.924472	0.830476	1.30676
ral1;scd1	SPAC16E8.09	SPAC16E8.09;ral1;scd1	0.826921	0.64705	1.13548	0.812846	0.904001	0.92557	0.975761	0.976775	1.12666
mfm1	SPAPB8E5.05	SPAPB8E5.05;mfm1	1.28652	0.800727	1.12947	1.08343	1.03085	1.00223	0.999851	1.29032	0.837846
kap104	SPAC2F3.06c	SPAC2F3.06c;kap104	2.06216	1.43391	0.976209	0.712515	0.843806	0.742131	0.871932	1.03751	1.15642
mfm2	SPAC513.03	SPAC513.03;mfm2	8.63587	13.2384	8.56331	5.05087	3.47724	6.00758	5.1416	1.12583	0.655199
slu7	SPBC365.05c	SPBC365.05c;slu7	1.38851	1.61288	0.950052	1.05587	1.25023	0.777317	0.964247	1.08224	0.46393
	SPCC1739.08c	SPCC1739.08c	1.15591	1.18669	0.743922	1.13363	0.926558	0.974659	0.894726	0.791891	0.888426
mfm3	SPBPJ4664.03	SPBPJ4664.03;mfm3	0.86971	1.04096	1.04309	0.95723	1.1676	0.887868	1.12922	1.30586	0.89406
	SPBC887.01	SPBC887.01	1.42729	1.1947	1.02021	1.2203	1.3369	0.94273	0.991095	1.80005	0.634553
	SPBC887.02	SPBC887.02	1.1122	0.81631	0.802882	0.985585	1.01685	0.862975	0.967172	1.00695	1.60502
	SPAC212.10	SPAC212.10	0.979993	1.47729	1.20234	1.24874	0.918474	1.28301	1.26213	1.04614	0.835188
mrpl38	SPBC887.07	SPBC887.07;mrpl38	1.05163	0.901969	0.942508	0.936148	1.06045	0.940314	1.01507	1.13505	0.744787
	SPBC1E8.03c	SPBC1E8.03c	0.568771	0.63967	0.990529	0.979706	0.983712	0.986313	0.934082	1.15848	1.16256
	SPAC212.11	SPAC212.11
	SPAPB24D3.02c	SPAPB24D3.02c	0.80935	0.592981	0.894304	0.84259	0.936913	1.07265	1.10988	1.0026	0.863072
	SPBC887.08	SPBC887.08	1.51275	0.917412	0.976995	0.7066	0.889447	0.604864	0.631934	0.917223	1.59196
rsm18	SPCC18B5.04	SPBC18B5.04;SPCC18B5.04;rsm18	1.30661	1.41577	1.59345	0.832771	0.817803	0.700118	0.707098	1.23531	1.10256
pmo25	SPAC1834.06c	SPAC1834.06c;pmo25	1.93084	2.50002	0.888397	0.925227	1.2076	0.667508	0.704418	0.879944	0.889963
sup45;erf1	SPCC18B5.06	SPBC18B5.06;SPCC18B5.06;sup45;erf1	1.3883	1.21991	0.971627	0.99142	0.933571	0.813515	0.809578	0.847051	0.802733
	SPCC1322.10	SPCC1322.10	1.11448	1.24202	1.21689	1.08802	1.2702	1.08576	1.19456	1.06865	1.14373
ykt6	SPBC13G1.11	SPBC13G1.11;ykt6
	SPCC2H8.05c	SPCC2H8.05c;SPCC63.01c	2.19703	1.08846	1.55728	1.25156	0.965514	1.22299	1.17202	1.42837	1.3302
	SPBC23G7.13c	SPBC23G7.13c	0.968231	0.910019	0.855357	0.990163	1.06089	0.923293	0.953351	1.03443	1.23135
	SPCC1322.16	SPCC1322.16	1.57797	2.567	1.23614	1.13487	1.0945	0.640323	0.72092	0.819843	1.12366
	SPAC11D3.03c	SPAC11D3.03c	1.83291	1.61608	1.54007	1.05523	1.25997	0.890791	0.867158	1.41487	1.06669
rpp0	SPCC18.14c	SPCC18.14c;rpp0	1.1736	1.07656	1.21604	1.36636	1.4358	1.18007	1.22716	0.993816	0.829973
sod2	SPAC1486.01	SPAC1486.01;sod2	1.32943	1.21467	1.05978	1.10263	1.11627	0.763712	0.737021	1.29375	0.657962
	SPAC26A3.06	SPAC26A3.06	1.10641	0.637952	1.13725	1.08356	1.45261	0.9178	0.894316	0.880607	1.07261
smb';smb;smb1	SPAC26A3.08	SPAC26A3.08;smb';smb;smb1	0.664487	0.943353	0.849606	0.906281	1.37965	0.961001	1.07148	0.793033	1.18387
kap114	SPAC22H10.03c	SPAC22H10.03c;kap114	1.56482	1.32716	1.04243	0.839321	1.01595	0.834648	0.967478	1.40517	0.696468
cox13	SPCC1739.09c	SPCC1739.09c;cox13	0.732898	0.912667	0.73695	0.85891	1.04601	1.24276	1.41569	0.983236	0.712395
	SPAC959.03c	SPAC959.03c	1.39047	1.88704	1.12258	1.17494	1.11942	0.765718	0.803952	0.9114	0.946844
pus2	SPBC887.11	SPBC887.11;pus2	1.01299	1.04017	0.966187	1.01306	1.0024	0.921872	0.971687	1.01003	0.852444
	SPAC20G8.02	SPAC20G8.02	0.861207	0.917903	0.964995	0.989691	0.979072	0.95898	0.90828	0.876148	0.973464
	SPBC887.12	SPBC887.12	1.01884	1.85302	1.17711	0.974156	1.28679	0.950063	1.12667	1.13395	1.23714
	SPAC20G8.06	SPAC20G8.06	1.13863	0.628883	0.807916	0.833721	1.5282	0.781409	0.893873	1.10238	0.843613
	SPAC17G8.11c	SPAC17G8.11c	2.54483	1.80676	1.3303	0.857053	1.08211	0.85946	0.872625	1.42414	0.520548
	SPBC887.16	SPBC887.16	2.24829	2.23652	1.31098	0.93431	1.24921	0.826653	0.823161	0.889698	1.04241
Tf2-10-pseudo	SPBC1E8.04	SPBC1E8.04;SPBC1E8.04c;Tf2-10-pseudo
	SPCC14G10.01	SPBC18B5.12;SPCC14G10.01;SPCC18B5.12	1.1784	0.697367	0.743538	1.03367	1.24806	0.861768	0.86366	0.807296	0.812818
	SPBC887.17	SPBC887.17	1.24208	0.878628	1.26779	0.899974	1.16279	0.955797	1.11663	0.861951	1.10813
	SPCC14G10.02	SPBC18B5.13;SPCC14G10.02;SPCC18B5.13	0.800488	0.709611	0.939538	0.897923	1.09323	0.68432	0.912496	0.905768	0.920139
rft1	SPBC887.19	SPBC887.19;rft1	1.07166	1.34761	0.948148	0.807448	0.977341	0.87584	0.882163	0.888943	1.00425
	SPCC794.11c	SPCC794.11c	1.36135	1.14906	0.802007	0.977256	1.02254	0.786581	0.944271	0.83103	0.958524
	SPCC63.02c	SPCC63.02c	0.715731	1.18576	1.31482	1.40644	1.16929	1.24254	1.12104	0.942629	1.22435
	SPAC26A3.10	SPAC26A3.10	0.651114	0.820515	1.21229	0.88661	0.909153	0.979162	0.865653	1.04344	1.28338
	SPAC11D3.04c	SPAC11D3.04c	1.54385	1.44205	1.28053	0.926448	0.943466	1.19577	1.36419	1.07056	0.998217
	SPAC26A3.11	SPAC26A3.11	0.770294	0.897807	0.928249	0.923638	1.28098	0.780628	0.8539	0.781105	1.14795
	SPAC1952.08c	SPAC1952.08c	1.06093	1.66717	0.884281	1.32185	0.77158	0.984056	1.0582	0.817855	0.863408
	SPBC947.14c	SPBC947.14c	1.9799	1.00862	1.16024	1.02969	1.11713	1.24891	1.24109	0.854687	1.11982
	SPCC16A11.09c	SPCC16A11.09c	1.00728	1.15055	1.1994	1.00827	0.738228	1.22603	1.10323	1.0778	1.67713
dph1;ucp5	SPAC26A3.16	SPAC26A3.16;dph1;ucp5
cwf9;smd2	SPAC2C4.03c	SPAC2C4.03c;cwf9;smd2	3.03906	2.85044	1.5956	1.13226	1.62366	0.883064	1.02932	0.910691	1.18212
kap123	SPBC14F5.03c	SPBC14F5.03c;kap123	1.18263	1.69637	1.00605	1.22962	1.33753	0.887772	0.936906	0.624782	1.04413
	SPAC959.04c	SPAC959.04c	0.730999	1.33028	1.10912	1.27261	1.19237	0.97907	1.06963	0.883024	0.693582
nam9	SPBC13G1.01c	SPBC13G1.01c;nam9	0.727731	0.97786	0.931959	1.13813	0.771151	0.859215	0.956635	0.812338	1.04926
moc1;psp1;sds23	SPBC646.13	SPBC646.13;moc1;psp1;sds23
	SPBC115.03	SPBC115.03;SPBC24E9.18c;SPBC839.18c	1.33462	1.91502	0.987262	0.918934	1.13282	0.826829	0.910247	0.838419	0.543335
	SPBPB21E7.02c	SPAPB21E7.02c;SPBPB21E7.02c	1.18734	1.89032	1.69335	1.50704	1.2684	1.07626	1.05526	1.46545	0.988932
	SPAC1851.04c	SPAC1851.04c;SPAC27D7.01c	0.896092	1.23074	0.880724	0.860727	0.877374	0.81839	0.90122	1.27236	0.932542
ach1	SPAC1952.09c	SPAC1952.09c;ach1	0.395589	0.707319	0.944042	0.759009	0.985036	0.761943	0.760226	0.834663	1.30449
	SPBC947.15c	SPBC947.15c	0.8691	1.55003	1.01425	0.99511	0.838271	1.06469	1.13563	0.978364	0.995896
mis12	SPBC409.04c	SPBC409.04c;mis12	0.890858	0.824713	0.883599	0.926266	1.02115	0.831034	0.795848	0.956211	1.031
rps17-1;rps17;rps1701	SPBC839.05c	SPBC24E9.05c;SPBC839.05c;rps17-1;rps17;rps1701	1.35551	1.1702	1.16237	1.20718	1.41459	1.01561	1.02584	0.712953	0.915424
rps1702;rps17;rps17-2	SPCC24B10.09	SPCC24B10.09;rps1702;rps17;rps17-2	0.859619	0.917416	1.02321	1.57411	1.3335	1.03804	1.02757	1.30162	0.984998
	SPCC4G3.03	SPCC4G3.03	0.692135	0.961661	0.878297	0.946958	1.00363	0.775503	0.805899	0.86983	0.993377
	SPAC959.05c	SPAC959.05c	1.07873	0.576433	1.03665	1.20287	0.709411	0.824701	1.04946	1.07105	1.02611
mts1;sss1;atf1;gad7	SPBC29B5.01	SPBC29B5.01;mts1;sss1;atf1;gad7	0.716559	0.603645	0.946998	1.13217	1.2479	1.12536	0.920037	0.99989	1.31835
cam2	SPAC29A4.05	SPAC29A4.05;cam2	1.61414	1.18263	1.30928	0.825289	0.948168	0.732563	0.794835	0.817225	0.817985
srb6;med22	SPAC29A4.07	SPAC29A4.07;srb6;med22	1.35889	1.60137	1.04587	0.845554	0.723117	0.655217	0.776422	1.17749	1.43965
	SPAC29A4.09	SPAC29A4.09
	SPAC1250.04c	SPAC1250.04c	1.88637	1.4847	1.26855	1.15127	1.15004	0.760103	0.841366	1.26614	0.956445
mvp1	SPAC3A11.06	SPAC3A11.06;mvp1	1.43178	1.1514	1.16856	0.878175	1.1582	0.885372	1.03661	1.23506	0.512733
ytm1	SPAC890.04c	SPAC890.04c;ytm1	1.39635	0.996999	0.970048	0.891695	0.934843	0.78561	0.821128	1.2891	0.836509
gyp1	SPBC530.01	SPBC530.01;gyp1	1.74533	1.20294	0.959609	0.903995	1.10977	0.958842	0.942482	0.860299	0.897085
	SPBC530.02	SPBC530.02	1.12457	0.8746	1.07188	0.88827	1.05635	0.95087	0.977975	0.947094	1.14927
wtf14;wtf15	SPCC663.02	SPCC663.02;wtf14;wtf15	1.40299	2.01088	1.24114	1.00367	1.26941	1.26379	1.47939	0.818077	0.898607
mod5	SPBC530.04	SPBC530.04;mod5	0.908795	0.932235	1.08169	0.970925	0.807566	0.8537	0.919954	1.29619	0.948261
	SPBC530.05	SPBC530.05	0.827721	0.847876	0.945256	0.959016	1.12022	0.936955	0.92702	1.02047	1.19242
	SPBC530.08	SPBC530.08	1.11378	0.899893	0.911459	1.1696	0.819223	1.08384	0.92174	1.1675	0.88785
	SPBC1773.01	SPBC1773.01	2.50903	1.68986	1.08841	0.971215	1.06187	0.616262	0.792052	0.738793	0.942468
ucp6	SPAC3F10.13	SPAC3F10.13;ucp6	1.00962	1.29422	1.08099	1.01336	1.18758	0.947367	1.07563	1.07192	1.12143
		NULL_SPAC3F10.14
	SPBC1773.04	SPBC1773.04	1.36797	1.19748	1.14907	0.932499	0.904929	0.971828	0.934994	1.03462	1.34333
	SPAC3F10.17	SPAC3F10.17	1.1476	1.07873	1.07057	0.973669	1.36402	0.995804	0.933263	0.867284	1.15531
rrn5	SPAC29A4.10	SPAC29A4.10;rrn5	0.860935	1.05411	0.911513	0.906641	0.899567	0.806989	1.09273	1.05422	0.677166
rga3	SPAC29A4.11	SPAC29A4.11;rga3	0.842978	0.824511	0.624051	0.812959	1.04546	0.788728	0.805526	0.475625	1.00059
mlo1	SPCC31H12.03c	SPCC31H12.03c;mlo1	1.74919	1.59941	1.48423	1.52337	1.05147	1.24832	1.16095	1.05775	1.02123
	SPAC8F11.09c	SPAC8F11.09c	0.785067	1.36312	1.34433	1.02576	0.988392	1.01761	1.15605	0.650253	1.04809
	SPAC29A4.13	SPAC29A4.13	0.822371	0.896885	1.02295	0.948923	1.0302	0.796754	0.796072	0.976132	1.21628
	SPBC25B2.01	SPBC25B2.01;SPBC2G5.08	2.78507	1.90472	1.11653	1.00503	1.05727	0.683153	0.693094	0.993979	1.19691
	SPAC29A4.15	SPAC29A4.15	1.45188	1.07616	0.901747	1.02573	0.977549	0.846995	0.937866	0.91414	1.06785
	SPAC10F6.04	SPAC10F6.04
hal4;sat4;ppk10	SPAC29A4.16	SPAC29A4.16;hal4;sat4;ppk10	1.30576	0.578153	0.763849	1.01938	1.38982	0.765722	0.851383	0.939289	1.03801
	SPBC25B2.03	SPBC25B2.03	0.622658	0.841899	0.898466	0.869963	1.15901	0.929818	0.98614	0.871498	1.36462
prw1	SPAC29A4.18	SPAC29A4.18;prw1	0.858488	1.6168	0.993481	0.791266	0.832755	0.772187	0.828064	1.07067	1.38145
	SPAC513.06c	SPAC513.06c	1.92905	1.52901	1.31044	1.42463	1.31613	1.25802	1.2234	0.951262	0.737649
	SPBC25B2.08	SPBC25B2.08	0.702563	1.00064	1.21312	1.06602	1.26115	0.918254	0.977992	0.959391	1.61982
	SPCC663.10	SPCC663.10	1.32137	1.24815	1.17856	0.967274	1.07963	0.984164	0.956075	1.09355	1.07673
gpi1	SPBC30D10.11	SPBC30D10.11;gpi1	0.694735	0.771537	1.03307	0.949174	1.19659	0.88461	0.843985	1.19779	1.08157
	SPCC663.11	SPCC663.11	1.52172	0.799359	1.04012	1.18499	1.22507	1.16492	1.26527	0.958246	0.834306
	SPAC23A1.19c	SPAC23A1.19c;SPAC26H5.01c
ppk24	SPBC21.07c	SPBC21.07c;ppk24	0.852894	0.664461	0.858515	0.934644	0.815366	0.793145	0.780398	0.965816	1.05004
	SPBC530.13	SPBC530.13	2.19399	1.24851	1.14486	0.930207	1.2434	0.702041	0.803813	1.37709	1.16327
	SPBC14F5.13c	SPBC14F5.13c	1.03867	0.708599	1.10255	1.08137	1.06573	0.965322	1.02004	1.23471	1.40913
gpi8	SPCC11E10.02c	SPCC11E10.02c;gpi8	1.16181	0.876561	0.919518	1.24745	0.867018	0.979519	1.10034	1.06922	1.1301
	SPBC1773.12	SPBC1773.12	1.80198	1.41221	1.16981	0.999367	0.927104	0.876247	0.992335	0.786478	0.97091
byr2BF12.02c;byr2;ste8	SPBC1D7.05	SPBC1D7.05;SPBC1D7.05c;SPBC2F12.01;byr2BF12.02c;byr2;ste8	0.843486	1.28157	1.23484	1.24135	1.27694	1.66807	1.52452	0.841836	1.03998
	SPBC1773.13	SPBC1773.13	0.885661	0.712797	0.81871	0.867271	1.21802	0.755796	0.897615	1.11495	0.930052
	SPBC1773.15	SPBC1773.15	1.59898	1.9222	1.02359	0.957155	1.04135	0.840944	0.927002	1.11919	1.39799
	SPNCRNA.01	SPNCRNA.01
	SPBC12D12.05c	SPBC12D12.05c
	SPAC29E6.05c	SPAC29E6.05c;SPAC30.09c	1.09004	1.83317	0.99974	0.939358	0.812237	0.952439	1.10593	1.08746	0.792545
rad13	SPBC3E7.08c	SPBC3E7.08c;rad13
	SPNCRNA.02	SPNCRNA.02
HAG602	SPAC29A4.20	SPAC29A4.20;HAG602	1.10693	0.585503	0.844939	0.764711	1.09448	0.84857	0.907661	0.888914	0.663643
	SPNCRNA.03	SPNCRNA.03
pnk1	SPAC23C11.04c	SPAC23C11.04c;pnk1	1.74643	2.02313	0.9981	0.988178	1.25087	0.764858	0.840404	0.907583	1.02744
	SPNCRNA.04	SPNCRNA.04	1.02209	0.830154	0.911795	0.774107	1.11912	0.714659	0.804889	0.876594	0.714029
	SPAC10F6.10	SPAC10F6.10	1.78316	1.6792	1.45162	1.08307	1.1041	1.22775	1.47309	0.927171	1.07198
	SPNCRNA.05	SPNCRNA.05	1.15407	1.24301	1.08268	1.12181	1.27825	0.862194	1.02211	1.19633	0.731418
rad17	SPAC14C4.13	SPAC14C4.13;rad17	1.03111	1.1213	1.23425	1.05656	1.06564	0.828013	0.958675	1.33261	1.05612
	SPBC25B2.10	SPBC25B2.10	1.28248	1.14909	1.01437	0.950643	0.848133	0.779188	0.909339	0.75713	1.14157
	SPNCRNA.06	SPNCRNA.06	1.32986	1.28934	1.1643	1.11717	1.04127	0.920699	0.949738	2.06372	0.892284
pof2	SPBC25B2.11	SPBC25B2.11;pof2	1.86702	1.55692	1.09826	1.11994	0.780276	1.09777	1.13621	1.06635	0.987843
smc6;rad18	SPCC5E4.06	SPCC5E4.06;smc6;rad18	1.05165	1.36526	0.913835	0.790643	0.891571	0.774888	0.749413	0.965762	0.9711
	SPNCRNA.08	SPNCRNA.08
	SPNCRNA.09	SPNCRNA.09	0.727172	0.890312	0.841277	0.987066	1.14397	1.04996	0.892852	1.09812	0.899916
pmc5;med6	SPAC1002.15c	SPAC1002.15c;pmc5;med6	1.42881	1.28178	1.05167	0.988281	0.935297	0.840644	0.775916	0.949137	1.31936
	SPAC10F6.16	SPAC10F6.16	0.82916	0.920028	0.932125	0.902639	1.19047	0.767013	0.804209	0.877277	0.813477
	SPAC22F3.04	SPAC22F3.04	0.795298	0.957609	1.23916	1.00745	1.12241	1.0365	1.00363	0.888321	1.0776
	SPCC825.01	SPCC825.01	0.805672	0.979303	0.937798	0.789809	0.833058	0.835844	0.822651	0.946671	1.23335
	SPBC36.06c	SPBC36.06c	0.777342	1.46157	0.961742	1.15097	1.24706	0.945278	0.985773	1.09183	1.01981
	SPAC139.01c	SPAC139.01c;SPAC955.02c	1.12583	1.57347	1.19793	1.00457	1.05583	0.677826	0.698389	1.00983	1.27075
lid2	SPBP19A11.06	SPBC1346.04c;SPBP19A11.06;SPBP4H10.01;lid2	0.858859	1.09553	1.02681	0.943782	1.04817	0.802561	0.916081	1.25968	0.81852
	SPCC825.02	SPCC825.02	0.597064	0.889713	0.976667	1.11039	0.862711	1.07154	0.90951	0.933024	1.24965
	SPNCRNA.79	SPNCRNA.79	0.846676	0.697266	1.01006	1.01856	0.985919	1.02426	0.980571	1.14877	0.921367
agn2	SPBC646.06c	SPBC646.06c;agn2	1.79916	2.30906	1.34815	0.826978	1.03375	0.660271	0.635204	0.968456	1.24839
	SPAC26H5.02c	SPAC26H5.02c	0.759982	0.98005	0.919073	0.927145	0.960144	0.905481	0.899768	0.995822	1.05423
mde8;spn7	SPBC19F8.01c	SPBC19F8.01c;SPBC21.08c;mde8;spn7	1.43337	0.613589	1.00207	0.824138	1.3217	0.703132	0.884547	1.12508	0.63131
	SPBP4H10.07	SPBP4H10.07	1.42361	1.01581	0.891819	0.673956	0.817616	0.564739	0.61826	0.814769	0.997037
qcr10	SPBP4H10.08	SPBP4H10.08;qcr10	1.01492	1.05132	0.878165	0.872269	0.969383	0.875606	0.863245	0.900353	1.01689
rad21	SPCC338.17c	SPCC338.17c;rad21	4.95652	5.41995	2.92529	2.28634	1.85132	3.86243	5.45348	0.570281	0.726115
rad22;rad22A	SPAC30D11.10	SPAC30D11.10;rad22;rad22A
	SPBC26H8.11c	SPBC26H8.11c	2.3562	1.63688	1.30992	1.28023	1.394	0.784179	0.851126	1.89961	0.730604
rad24	SPAC8E11.02c	SPAC8E11.02c;rad24	0.384479	0.480463	0.668473	1.01154	1.12136	0.879642	0.90161	0.85454	1.02397
	SPAC29E6.06c	SPAC29E6.06c;SPAC30.10c	2.26679	1.53425	1.16384	1.16616	1.03241	0.972421	0.993905	0.917301	0.647283
rad25	SPAC17A2.13c	SPAC17A2.13c;rad25	1.01016	0.688342	1.02342	0.931802	0.889492	1.09661	1.03892	0.995284	0.929537
rad26	SPAC9E9.08	SPAC9E9.08;rad26	1.42151	1.61094	1.22549	1.09592	1.12526	0.78703	0.73785	1.00501	0.794902
tim13	SPAC17C9.09c	SPAC17C9.09c;tim13	1.33129	1.52314	1.39576	0.950281	1.09918	0.598575	0.610146	1.01657	1.50754
	SPAC1002.16c	SPAC1002.16c	1.92047	1.85923	1.3303	1.1044	1.23333	1.39613	1.36755	0.745621	0.809458
ptr2;pim1;dcd1	SPBC557.03c	SPBC557.03c;ptr2;pim1;dcd1	1.02331	0.547744	0.969864	0.789841	1.21336	0.710785	0.839135	0.843839	0.853234
tsc1	SPAC22F3.13	SPAC22F3.13;tsc1	0.670977	0.696956	0.865176	0.720896	0.906961	0.612652	0.65737	0.760557	1.75052
	SPBP4H10.10	SPBP4H10.10	0.878915	1.10012	0.715037	0.813876	0.954136	0.863792	0.863522	0.836053	1.00115
oac1	SPAC139.02c	SPAC139.02c;oac1	1.03399	1.15715	0.888253	0.647691	1.17387	0.704778	0.839397	0.70937	0.942269
	SPNCRNA.124	SPNCRNA.124	1.91627	2.83193	1.07845	0.841425	0.829204	0.692387	0.71242	1.10529	0.923999
	SPBP4H10.12	SPBP4H10.12	0.730897	0.768683	0.945784	1.11795	0.975828	0.901679	0.759019	0.715552	1.40064
	SPBC646.07c	SPBC646.07c	0.972202	0.683254	0.80026	0.940252	1.0218	0.939186	0.973634	0.796003	1.21012
	SPBP4H10.15	SPBP4H10.15	2.71344	1.34594	1.26321	0.768831	1.35906	0.62392	0.627022	0.649571	0.921096
ump1	SPCC14G10.03c	SPCC14G10.03c;ump1	1.0287	0.949643	0.729735	0.970686	1.06396	0.890776	0.930524	0.959594	0.799983
mre11;rad32	SPAC13C5.07	SPAC13C5.07;mre11;rad32	1.02997	0.928131	1.01031	0.960015	1.14702	0.977746	1.01334	1.3732	0.867975
trx2	SPBC12D12.07c	SPBC12D12.07c;trx2	3.51263	3.23779	1.44912	1.21063	1.45463	0.681605	0.714367	1.29501	1.04233
	SPAC23C11.06c	SPAC23C11.06c	0.766452	1.01143	0.864226	0.838505	0.889159	0.926627	0.87359	0.887356	1.03838
	SPAPB1E7.11c	SPAPB1E7.11c	1.43172	0.880487	1.32418	1.01513	0.950223	0.796296	0.740402	0.848448	0.760981
	SPAPB1E7.05	SPAPB1E7.05	1.53933	0.826308	0.930489	1.33192	1.26758	1.04354	1.1631	0.910912	1.19381
	SPAPB1E7.08c	SPAPB1E7.08c	0.879181	1.26197	0.944708	0.880272	1.13895	0.876443	0.965481	0.958086	1.11016
	SPAC1002.17c	SPAC1002.17c	1.08616	1.17623	0.850612	0.979976	0.918453	1.11143	1.17308	1.00277	1.02477
	SPAC144.17c	SPAC144.17c	2.3395	2.6512	1.07805	0.80242	1.02747	0.736999	0.772574	1.28037	0.943897
	SPAC19G12.13c	SPAC19G12.13c	1.46498	1.63719	1.23622	1.09743	1.16487	0.838741	0.799471	0.691923	1.05423
	SPAC5H10.05c	SPAC5H10.05c	0.921767	1.16137	1.13576	0.91979	0.969451	0.857004	0.958898	0.855512	0.975337
	SPBC18E5.14c	SPBC18E5.14c
pct1;res2;mcs1	SPAC22F3.09c	SPAC22F3.09c;pct1;res2;mcs1	1.22593	1.86534	0.865548	0.87774	0.899433	0.721094	0.963716	0.823499	1.22354
	SPAC24H6.13	SPAC24H6.13	0.966626	0.505897	0.832769	0.838666	1.12875	1.0085	1.03351	0.749837	0.948336
	SPCC1620.12c	SPCC1620.12c	1.07993	1.00442	1.04841	0.728259	0.815233	0.997033	0.966059	0.8932	0.970816
wis3;spo12	SPAC3F10.15c	SPAC3F10.15c;wis3;spo12	1.00434	1.43313	1.33545	1.27444	1.01602	1.25707	1.25017	1.42662	0.858676
matmc_2;matmc	SPBC23G7.09	SPBC23G7.09;matmc_2;matmc
ppe	SPAC31G5.05c	SPAC31G5.05c;ppe	1.4575	1.1622	1.18763	0.756043	0.71375	0.845525	0.948535	1.00088	1.11331
ogm1;oma1	SPAC22A12.07c	SPAC22A12.07c;ogm1;oma1	0.731297	1.59001	0.983997	0.928582	0.749143	0.811401	0.835459	0.96467	1.1319
sss1	SPAC4G8.02c	SPAC4G8.02c;sss1	0.755351	0.665521	0.913196	0.929698	0.869583	0.837466	0.944922	0.756557	1.10543
pmc1	SPBC1A4.10c	SPBC1A4.10c;SPBP23A10.01c;pmc1	1.24249	0.846905	0.874516	1.01515	1.35677	0.849988	0.89599	0.743481	1.12164
	SPAC750.05c	SPAC750.05c
	SPBC1773.06c	SPBC1773.06c	1.27139	0.730977	0.867733	0.991452	1.29574	0.863648	0.923484	0.859964	1.07627
sap145	SPAC22F8.10c	SPAC22F8.10c;sap145	1.31045	1.13201	0.850221	1.0194	1.09129	0.945152	0.916334	1.04362	1.30575
luc7	SPCC16A11.13	SPCC16A11.13;luc7	1.2323	1.02987	1.01123	1.01268	0.948681	0.872594	0.934117	0.87635	1.08973
adh4	SPAC5H10.06c	SPAC5H10.06c;adh4	0.917498	0.460829	0.906627	1.10567	1.20884	1.21706	1.11806	0.920361	0.840182
	SPBC4F6.13c	SPBC4F6.13c	1.01559	1.088	0.717154	0.835683	1.0351	0.76593	0.839669	1.05465	0.981822
sec71;sec7A;sec7a	SPAC4D7.01c	SPAC4D7.01c;SPAP8A3.15c;sec71;sec7A;sec7a	1.07924	1.29743	0.909215	0.793816	1.15279	0.871059	0.918626	0.645435	0.694575
sec72;sec702;sec7B;sec7b	SPAC30.01c	SPAC30.01c;sec72;sec702;sec7B;sec7b	0.898761	0.977159	1.0855	0.937091	0.930693	0.863905	0.89426	1.08427	1.70709
sec7C;sec7c;sec73	SPAC19A8.01c	SPAC19A8.01c;SPAC23H3.01;sec7C;sec7c;sec73	0.718374	1.00972	1.07209	1.06264	0.701334	1.09808	1.02565	1.10226	2.00261
	SPAC3F10.16c	SPAC3F10.16c	1.1476	1.07873	1.07057	0.973669	1.36402	0.995804	0.933263	0.867284	1.15531
spf27;cwf7	SPBC28F2.04c	SPBC28F2.04c;spf27;cwf7
	SPAC22A12.08c	SPAC22A12.08c	2.0203	0.871982	1.19962	0.770676	0.747393	0.691099	0.862643	0.870135	0.707864
	SPAC4G8.03c	SPAC4G8.03c	1.09663	0.861895	1.15312	0.809888	0.901179	0.634013	0.677337	1.04023	1.67314
swi5	SPBC409.03	SPBC409.03;swi5	2.16017	0.743866	0.961878	1.1099	1.16327	1.07517	1.02209	0.793056	0.822749
pmd1	SPCC663.03	SPCC663.03;pmd1	1.08429	0.769652	1.12982	0.921377	1.04332	1.05916	1.16261	1.08948	0.788846
	SPAC750.06c	SPAC750.06c
dre4;hgp1	SPAC13C5.02	SPAC13C5.02;dre4;hgp1	0.775246	1.08101	0.980884	0.944144	0.906888	1.0283	1.06823	0.860738	0.938381
	SPBC409.08	SPBC409.08	0.557274	0.961893	0.824775	0.949803	0.936019	1.03505	1.00284	0.898719	1.66474
	SPAC13C5.04	SPAC13C5.04	1.35742	0.868777	1.04188	0.944864	0.966445	0.909161	0.989749	0.833608	0.72605
vma10	SPBC1289.05c	SPBC1289.05c;vma10	0.92612	0.700225	1.28409	0.915322	0.919028	0.961456	0.969832	0.770497	0.944564
rep2	SPBC2F12.11c	SPBC2F12.11c;rep2	1.16772	1.01304	1.1698	1.0315	0.925699	0.952185	1.03968	1.09238	0.830855
bos1	SPAP14E8.03	SPAP14E8.03;bos1	3.23004	3.49105	2.1859	2.55424	2.37738	2.02251	1.89847	1.13451	0.906596
	SPAC1399.01c	SPAC1399.01c	0.932185	0.710597	1.05758	0.899077	0.999277	0.913237	0.890092	1.2708	1.14623
	SPAC1783.01	SPAC1783.01	0.648351	0.755862	0.678507	0.779871	1.1194	0.74071	0.736197	0.698941	0.872479
sma2;fta2	SPAC1783.03	SPAC1783.03;sma2;fta2	0.759165	0.996881	0.972053	0.767184	0.65551	0.63321	0.937328	0.795659	1.79136
ade7	SPBC409.10	SPBC409.10;ade7	1.98207	2.2194	1.04795	0.924238	1.26884	0.656634	0.668228	0.832685	1.15825
fyt1;mal25-1;spi1	SPBC1289.03c	SPBC1289.03c;fyt1;mal25-1;spi1	0.848282	0.728731	1.07479	0.853474	1.37898	1.04624	1.09779	1.09866	0.900731
	SPBC409.13	SPBC409.13	0.848538	0.701482	1.03946	1.13576	0.971362	0.943092	0.969756	0.991904	1.01216
	SPBC409.15	SPBC409.15	1.42448	0.804237	0.933364	0.758541	0.935922	0.787057	0.784918	0.722704	1.37871
wos2	SPAC9E9.13	SPAC9E9.13;wos2	1.38203	0.853002	1.19678	0.976253	1.22255	0.93393	0.961954	1.21555	0.629399
	SPAC750.07c	SPAC750.07c
	SPBC409.18	SPBC409.18	1.74446	1.1963	1.0495	1.07355	0.929185	0.732353	0.854976	1.00514	0.678897
tim40	SPAC57A10.11c	SPAC57A10.11c;tim40	1.36761	1.73227	1.18862	1.09016	1.04029	0.731065	0.797167	0.999216	1.14877
	SPBC1289.06c	SPBC1289.06c	1.32817	1.16193	0.944365	1.19583	1.23641	0.669419	1.02898	0.782982	0.779053
	SPBC1773.08c	SPBC1773.08c	1.10833	1.36002	0.924492	0.692308	1.02174	0.684595	0.835312	1.05037	1.13405
pan6	SPAC5H10.08c	SPAC5H10.08c;pan6
gsa1;gsh2	SPAC3F10.04	SPAC3F10.04;gsa1;gsh2	1.2377	0.713596	0.980658	0.815369	1.19906	1.06596	1.05724	0.709407	0.737159
	SPAC3C7.01c	SPAC3C7.01c;SPAC732.03c	1.88329	1.22649	1.18121	0.834938	1.15523	1.00724	1.00682	1.03098	0.950282
	SPBC15C4.06c	SPBC15C4.06c;SPBC21H7.01c	1.69265	2.027	0.945877	0.923792	1.07462	0.706339	0.703609	0.756744	0.84264
tef3	SPAC29A4.02c	SPAC29A4.02c;tef3	0.537997	0.716734	1.1323	1.22116	1.03113	0.977677	0.999211	0.965086	1.2235
tef5	SPCC1450.04	SPCC1450.04;tef5	1.31829	0.948243	1.45617	1.36216	0.816735	0.81417	0.758356	0.989026	0.928978
uba1;ptr3	SPBC1604.21c	SPBC1604.21C;SPBC211.09;uba1;ptr3	1.1878	0.857361	1.0543	1.11938	1.23391	0.956759	1.12589	1.07794	0.90119
	SPAC8C9.10c	SPAC8C9.10c
H3.2;hht2;h3.2	SPBC8D2.04	SPBC8D2.04;H3.2;hht2;h3.2
cys1a;cys11	SPBC36.04	SPBC36.04;cys1a;cys11	1.61522	0.949273	1.19444	1.11689	1.3299	0.790813	0.759356	0.776567	0.983276
	SPAC750.08c	SPAC750.08c
tap1;tap11;rif1	SPAC6F6.17	SPAC6F6.17;SPAPJ736.01;tap1;tap11;rif1	1.25302	1.02402	1.11796	0.91786	0.838916	0.881916	0.945931	1.38063	0.841031
	SPBC36.07	SPBC36.07	0.777342	1.46157	0.961742	1.15097	1.24706	0.945278	0.985773	1.09183	1.01981
rer1	SPAC22E12.05c	SPAC22E12.05c;rer1	1.00722	0.944942	1.08455	0.873893	1.26464	1.15509	1.15196	0.861761	1.03249
mug184	SPBC1773.09c	SPBC1773.09c;mug184	1.30669	1.40865	1.18795	1.01958	1.13244	1.01952	1.13902	0.778461	0.842911
adg2	SPAC19G12.16c	SPAC19G12.16c;SPAC19G12.17c;SPAC23A1.01c;adg2	0.813859	0.997928	0.882381	1.38159	1.0426	1.26087	1.11095	0.957562	1.92888
	SPAC5H10.09c	SPAC5H10.09c	1.31793	1.74385	0.936529	1.0439	1.03038	0.912273	0.954743	0.852318	0.704243
ero11	SPBC4F6.16c	SPBC4F6.16c;ero11	2.23635	1.15996	1.14364	1.08081	0.988782	0.871308	0.984722	0.844097	0.796675
mfp1	SPAC3C7.02c	SPAC3C7.02c;mfp1	0.856811	1.57383	1.35259	1.04255	0.808867	1.0922	1.22222	1.61756	0.977254
nup184	SPAP27G11.10c	SPAP27G11.10c;nup184	0.805199	0.510069	0.852337	0.817819	1.08813	0.927619	0.848647	1.15826	0.956695
rps601;rps6;rps6-1	SPAC13G6.07c	SPAC13G6.07c;rps601;rps6;rps6-1	1.52929	1.00874	0.880046	1.12443	1.25459	1.1424	1.14647	0.940406	1.06274
	SPCC757.02c	SPCC757.02c	1.08385	1.11894	0.688192	0.702534	1.27315	0.748087	0.879654	0.859159	1.63812
ppk4	SPAC167.01	SPAC167.01;ppk4
trm12	SPAC4G8.06c	SPAC4G8.06c;trm12
	SPBC36.10	SPBC36.10	1.70409	1.30142	1.10782	1.06119	0.896939	0.757288	0.820232	1.11488	0.649316
spk1	SPAC31G5.09c	SPAC31G5.09c;spk1	1.44138	1.91843	1.73764	1.61748	1.46955	2.01486	2.34564	1.03997	1.16066
pam17	SPAC167.04	SPAC167.04;pam17	0.916592	1.99924	0.870772	1.02232	0.924274	0.664842	0.742147	0.784683	1.29745
	SPBC36.11	SPBC36.11	0.883702	0.944394	1.18218	0.873552	0.845833	0.781098	0.877329	0.881683	1.43775
	SPAC167.05	SPAC167.05;SPAC57A7.01	1.27405	1.17581	0.767769	0.980104	0.933511	0.850769	0.886138	0.957912	0.819115
pi069;flx1	SPBC27B12.09c	SPBC27B12.09c;pi069;flx1	0.944646	1.19885	1.17005	1.11506	1.37888	1.14011	1.26231	0.953905	1.20493
slm1;cdr2	SPAC57A10.02	SPAC57A10.02;slm1;cdr2	0.929246	1.17031	0.94833	1.06302	0.999365	1.01368	1.13662	0.89579	0.935775
	SPBPB10D8.02c	SPBPB10D8.02c	1.19881	1.10361	1.66271	2.28211	1.76933	1.47353	2.00396	1.13389	0.665969
rpl2-3;rpkd4;rpk5-b;rpl803;rpk5b;rpkD4;KD4;rpl8-3	SPBC839.04	SPBC24E9.04;SPBC839.04;rpl2-3;rpkd4;rpk5-b;rpl803;rpk5b;rpkD4;KD4;rpl8-3	1.12563	1.03427	0.842909	1.29267	1.04368	1.01837	0.984953	0.83117	1.10538
	SPAC1399.04c	SPAC1399.04c	0.875101	0.853859	0.649218	1.01931	1.24014	0.945448	1.01911	0.860925	0.946429
	SPBC4F6.17c	SPBC4F6.17c	1.83834	1.51868	1.20079	1.0605	1.26702	1.14648	1.11485	1.07533	1.07181
	SPCC576.02	SPCC576.02	1.39654	0.84971	0.677076	1.09239	0.93376	1.11356	1.01518	0.743894	1.03321
	SPBC21H7.03c	SPBC21H7.03c	1.18136	0.886589	0.851653	0.928603	1.21897	0.862175	0.940535	1.13251	0.870165
	SPCC576.04	SPCC576.04	1.38897	1.14037	0.913297	0.858753	1.28946	1.03203	1.04423	0.888389	1.28225
taf13	SPCC1494.02c	SPCC1494.02c;taf13	1.99598	1.11419	1.3557	0.98396	1.21053	1.06771	1.02176	1.08542	0.886668
	SPCC576.05	SPCC576.05	1.142	1.16741	1.3041	0.989347	0.994528	0.886163	0.955085	0.938459	1.49212
	SPCC757.03c	SPCC757.03c	0.613661	1.16132	0.909524	0.88291	1.13645	0.744231	0.759887	0.766544	1.35707
	SPAC4G8.07c	SPAC4G8.07c
	SPAC8C9.12c	SPAC8C9.12c	1.2516	1.11917	0.900834	1.06038	0.997336	0.899968	1.00587	1.10229	1.01082
pmh1;mcr1	SPBC776.18c	SPBC776.18c;pmh1;mcr1	1.59506	1.24399	0.982351	0.705364	0.937037	0.728513	0.726581	0.954483	0.864548
cds1	SPCC18B5.11c	SPCC18B5.11c;cds1	1.1784	0.697367	0.743538	1.03367	1.24806	0.861768	0.86366	0.807296	0.812818
	SPBC342.06c	SPBC342.06c
dsp1;pmp1	SPBC1685.01	SPBC1685.01;dsp1;pmp1	1.19622	1.35216	0.971604	1.02346	1.05554	1.09229	0.989168	1.06911	0.838559
eIF4E2;tif452	SPBC1709.18	SPBC1709.18;SPBC409.01;eIF4E2;tif452	0.490922	1.02406	0.917045	1.08402	1.0976	0.988932	1.15215	1.1186	1.01715
	SPCC24B10.04	SPCC24B10.04	1.36435	0.983097	0.93133	0.758869	0.943852	0.64375	0.743136	0.932254	1.11965
tim9	SPCC24B10.05	SPCC24B10.05;tim9	1.16007	1.01918	0.848206	0.94572	1.03649	0.832716	0.916601	1.11619	0.796745
	SPCC24B10.06	SPCC24B10.06	1.08303	0.834589	0.929843	1.26353	0.901822	1.01231	1.00312	0.844832	1.20238
gad8	SPCC24B10.07	SPCC24B10.07;gad8	0.654508	1.26123	1.2975	0.867767	1.17892	0.967763	0.973948	1.04603	0.93543
vps20	SPBC215.14c	SPBC215.14c;vps20	2.50648	1.32286	0.846016	1.03055	1.34194	0.927966	1.06443	0.644119	0.933512
	SPBC1604.16c	SPBC1604.16c
	SPBC1652.01	SPBC1652.01	1.69938	1.0385	1.12303	1.50226	1.35365	1.06942	1.0341	0.998212	1.58212
	SPBC1105.16c	SPBC1105.16c	2.68623	1.08967	1.14428	1.14407	1.29144	1.03157	1.12682	0.960312	1.04799
rsm25	SPBC16A3.04	SPBC16A3.04;rsm25	3.49161	3.13869	1.57024	1.13213	1.31595	0.717117	0.880479	1.34161	0.8035
	SPBC16G5.02c	SPBC16G5.02c	1.1387	1.38396	1.02009	1.02272	1.03001	0.911504	0.974108	0.738495	0.721275
spc24	SPBC336.08	SPBC336.08;spc24	3.34398	2.48168	1.32434	1.19493	1.41117	0.597383	0.756745	0.997212	1.26031
	SPBC16A3.06	SPBC16A3.06
tmp;tmp1	SPCC70.07c	SPCC70.07c;tmp;tmp1	2.38365	1.49446	1.05332	1.55189	1.79223	1.16406	1.55926	0.837928	0.733192
spp1;pri1	SPAC6B12.10c	SPAC6B12.10c;spp1;pri1	1.13125	0.662528	0.899232	0.777787	1.01933	0.788048	0.807751	0.642706	0.712475
	SPCC965.14c	SPCC965.14c	0.601976	0.76897	0.937491	0.947605	1.02757	1.04986	1.0252	0.971964	1.36069
cwf8;prp19	SPAC29A4.08c	SPAC29A4.08c;cwf8;prp19
cox1	SPMIT.01	SPMIT.01;cox1
	SPAC212.06c	SPAC212.06c
csn1;caa1;sgn1	SPBC215.03c	SPBC215.03c;csn1;caa1;sgn1	1.6239	1.40807	1.28173	0.957706	1.18186	0.826748	0.848787	1.27909	0.927966
sgn2;csn2	SPAPB17E12.04c	SPAPB17E12.04c;sgn2;csn2	2.06989	1.49125	1.14115	0.78116	1.14319	0.779162	0.688922	0.843287	1.12263
csn3	SPAC222.16c	SPAC222.16c;SPAC821.02c;csn3	0.723291	1.21936	0.957245	0.764249	0.900541	0.809008	0.884223	1.04115	1.13978
grx1	SPAC4F10.20	SPAC4F10.20;grx1	2.1523	0.794452	1.14164	0.746976	0.883639	0.73373	0.967199	1.46627	0.657482
csn4	SPAC22A12.03c	SPAC22A12.03c;csn4	1.19181	1.29093	1.27247	1.1352	1.14209	0.931005	1.03233	1.04788	0.98762
csn5	SPAC1687.13c	SPAC1687.13c;csn5	1.1787	0.703443	1.1383	0.943062	1.0792	1.06522	1.13214	0.917854	0.751309
	SPAC23H4.01c	SPAC23H4.01c;SPAP27G11.01	0.570671	0.826339	0.837385	0.934684	1.00959	0.996561	0.902711	0.808257	1.28803
	SPBC1734.07c	SPBC1734.07c	1.75648	1.53412	0.928393	0.977647	0.81849	0.772067	0.809525	0.582077	0.899735
	SPCC24B10.12	SPCC24B10.12	1.55112	2.15188	0.95888	0.821421	1.05489	0.804249	0.853235	0.857317	1.04807
alp1	SPBC11C11.04c	SPBC11C11.04c;alp1	1.38334	1.09589	0.931187	0.919016	1.35508	0.844633	1.01406	1.33	0.642758
	SPCC584.15c	SPCC584.15c	1.42043	1.15122	1.16445	0.728749	0.991663	0.738175	0.727625	1.03991	1.13074
	SPCC330.07c	SPCC330.07c	1.17737	1.47663	1.0137	0.930224	1.28754	0.854183	0.853171	1.17612	1.03724
alp4	SPBC365.15	SPBC365.15;alp4	1.38141	1.12679	1.24114	0.899097	1.09079	0.950264	0.881486	0.917926	0.696487
	SPCC24B10.15	SPCC24B10.15	1.082	1.0854	1.17134	1.02295	1.28338	1.11632	1.18624	0.898361	0.908216
alp6	SPBC428.20c	SPBC428.20c;SPBC902.01c;alp6	2.71964	2.68821	1.40415	1.34241	1.21084	1.19404	1.28344	1.03264	0.714685
alp7;mia1	SPAC890.02c	SPAC890.02c;alp7;mia1	0.939183	1.31409	0.837367	0.975819	1.01502	1.06091	1.02072	0.806895	0.920643
	SPCC24B10.18	SPCC24B10.18	0.575744	0.856813	1.09025	1.23331	0.905724	1.28737	1.36509	1.09314	1.61895
btb2	SPBC25B2.06c	SPBC25B2.06c;btb2	1.14861	1.2912	0.727948	0.858845	0.834829	0.827674	0.943202	0.945819	0.874471
	SPBC16A3.10	SPBC16A3.10	0.740043	0.911107	0.722719	0.917042	1.13621	0.822005	0.827458	0.845082	1.24813
	SPBC1604.17c	SPBC1604.17c	1.80342	1.73184	1.19763	1.01849	1.13514	0.773125	0.910178	1.22414	0.765598
rpl20-1;rpl20;rpl18a-2;rpl2001;yl17b	SPAC3A12.10	SPAC3A12.10;rpl20-1;rpl20;rpl18a-2;rpl2001;yl17b	1.10652	0.602617	0.949697	1.34574	1.29386	1.06754	1.09156	1.03582	0.810183
	SPAC10F6.07c	SPAC10F6.07c
rpl2002;rpl20;rpl18a;rpl20-2;rpl18a-1	SPAC26A3.04	SPAC26A3.04;rpl2002;rpl20;rpl18a;rpl20-2;rpl18a-1	1.21276	1.14405	1.23085	1.39323	1.29489	1.81607	1.65086	1.13519	1.11657
esc1	SPAC56F8.16	SPAC56F8.16;esc1	0.844968	0.878694	0.998812	1.07624	0.974829	0.894482	0.998049	0.950726	1.30579
	SPBC3B9.08c	SPBC3B9.08c	1.40772	0.661643	1.20976	1.10105	1.25449	0.863338	0.897801	1.0992	0.715778
	SPBC428.04	SPBC428.04	2.22527	2.87239	1.07538	1.08635	1.09411	0.800951	0.912517	1.16784	0.910411
	SPBC16A3.14	SPBC16A3.14	1.29091	0.561793	0.796017	1.00368	0.803589	0.766443	0.891141	1.036	0.683827
	SPBC21C3.02c	SPBC21C3.02c	1.65206	1.23788	0.972159	0.846724	0.877845	0.807698	0.867508	1.12065	1.33592
cwc27	SPBC16A3.16	SPBC16A3.16;cwc27	0.987805	1.48579	1.08171	1.01748	1.19604	0.848709	0.940033	0.901641	1.08277
	SPAC29A4.19c	SPAC29A4.19c	1.10693	0.585503	0.844939	0.764711	1.09448	0.84857	0.907661	0.888914	0.663643
sma6;fta4	SPCC1393.04	SPCC1393.04;sma6;fta4	0.864067	0.940611	1.19238	1.15422	1.42089	1.29887	1.28547	1.12107	0.950887
	SPBC16A3.18	SPBC16A3.18	0.657297	0.554928	0.777588	0.791471	0.954761	0.893892	0.853579	0.828094	1.1038
	SPCC1393.05	SPCC1393.05	1.4035	1.06641	0.937131	0.855847	1.21599	0.883042	0.947006	0.721348	1.02816
	SPBC16A3.19	SPBC16A3.19	1.50109	0.976739	0.845293	1.18893	1.25043	0.782403	0.912775	1.2236	1.00964
rpl11-3;mrpl19	SPAC1486.07c	SPAC1486.07c;rpl11-3;mrpl19	2.04989	1.14884	0.9792	0.806426	1.04015	0.812686	0.911573	1.15575	1.00233
	SPBP35G2.02	SPBP35G2.02	0.581936	0.808052	1.12084	1.06432	0.954821	0.760085	0.74141	0.975306	1.73864
	SPCC1393.08	SPCC1393.08	0.894832	0.75919	1.11104	1.29326	1.25592	1.20016	1.20066	1.01969	1.62014
	SPAC212.07c	SPAC212.07c	1.0471	1.12192	1.34336	1.30433	1.17934	0.860369	1.15358	1.3328	0.931937
U1-C	SPBP35G2.09	SPBP35G2.09;U1-C	1.67032	1.16207	1.14881	0.978024	0.836218	0.751291	0.849192	0.960355	1.23612
nuf2	SPAC27F1.04c	SPAC27F1.04c;nuf2	2.85548	2.67377	1.10854	0.815014	1.12495	0.685293	0.666397	1.04952	1.01231
	SPAC821.03c	SPAC821.03c	0.950593	0.841567	0.760274	0.820264	1.13332	0.819696	0.828705	0.677948	0.97041
	SPCC24B10.20	SPCC24B10.20	1.7185	1.12658	0.839689	0.848511	1.14746	0.707229	0.775897	0.774894	0.906614
eIF4G;tif471	SPAC17C9.03	SPAC17C9.03;eIF4G;tif471	0.566876	0.92281	0.742541	0.992652	1.03139	0.906263	0.879166	0.962099	0.997243
	SPCC584.16c	SPAC8A4.14c;SPCC584.16c	1.7539	1.5466	0.995684	0.880216	1.08173	0.874258	0.947958	0.927769	1.28341
	SPAC977.05c	SPAC977.05c
	SPBC25B2.07c	SPBC25B2.07c	1.25074	1.00028	0.78813	1.07765	1.28249	0.790242	0.69982	1.02453	1.06809
	SPBC428.10	SPBC428.10	2.35119	2.05695	1.06094	1.15626	0.99718	0.983888	1.15345	0.979329	1.0115
	SPBC428.11	SPBC428.11	1.7722	1.36059	1.07156	1.11363	1.87324	1.11584	0.990649	0.908569	0.70926
	SPBC1604.18c	SPBC1604.18c	4.76704	3.57905	1.25406	0.801284	0.835909	0.489797	0.489867	0.752858	1.2699
	SPAC10F6.08c	SPAC10F6.08c	1.66227	1.36965	1.09187	0.769549	0.750727	0.730571	0.751036	0.743802	0.731608
	SPBC428.14	SPBC428.14	1.1729	1.07372	1.12201	1.07338	1.41333	1.09568	1.14009	0.958034	1.18424
	SPBC428.15	SPBC428.15	1.74052	2.12724	1.47779	1.30126	1.03643	0.956622	1.09895	1.14516	0.853788
	SPCC1393.11	SPCC1393.11	1.48886	1.71417	1.43619	0.821575	1.13332	0.779076	0.792394	0.819533	1.04132
	SPAC11E3.01c	SPAC11E3.01c;SPAC2H10.03c	2.12856	1.57059	0.995963	0.793248	0.944656	0.702984	0.844772	1.0417	1.25482
	SPCC1393.12	SPCC1393.12	1.18026	1.08482	1.16346	1.02538	1.12098	1.0331	0.85498	0.973697	1.48405
	SPCC1393.13	SPCC1393.13	1.03116	1.51063	0.874522	1.24523	1.08886	0.928432	0.941254	0.992703	1.24333
	SPBP35G2.10	SPBP35G2.10
	SPBP35G2.12	SPBP35G2.12	1.3188	1.10271	0.879813	0.952859	1.02989	0.726093	0.755585	0.841653	0.821406
U1-A	SPBC4B4.07c	SPBC4B4.07c;U1-A	0.872305	2.00311	1.21428	1.14837	0.905408	1.07463	1.14121	0.697788	1.06733
	SPBP35G2.14	SPBP35G2.14	1.39418	1.12661	0.890462	0.840913	1.05147	0.850608	0.854788	1.23057	0.964461
	SPBC337.02c	SPBC337.02c	2.78701	1.37173	0.886447	0.999549	1.52912	0.812714	0.877791	1.07042	0.858366
	SPAC212.08c	SPAC212.08c
	SPBC1703.01c	SPBC1703.01c;SPBP4H10.22c	0.867444	0.985887	0.832496	0.687635	0.973662	0.771141	0.868538	0.868354	0.892399
	SPCC576.12c	SPCC576.12c
	SPAC1F8.02c	SPAC1F8.02c	0.982319	1.26891	1.91333	1.61468	1.48211	2.1404	2.10479	1.36926	1.28418
pms1	SPAC19G12.02c	SPAC19G12.02c;pms1	1.53954	1.1049	1.03642	0.876039	0.80144	0.848973	0.900246	0.772609	0.75171
hut1	SPBC839.11c	SPBC24E9.11c;SPBC839.11c;hut1	0.817204	0.502734	1.06018	0.874372	0.906226	0.810126	0.826945	1.36237	1.13021
	SPBC1604.19c	SPBC1604.19c	0.874502	0.439173	1.02153	0.932149	0.987463	0.7482	0.988123	0.616073	2.00208
	SPBC13G1.02	SPBC13G1.02	0.727731	0.97786	0.931959	1.13813	0.771151	0.859215	0.956635	0.812338	1.04926
	SPCC550.01c	SPCC550.01c	0.78041	0.835514	0.762735	0.76363	0.723274	1.0303	0.821141	0.748744	0.884447
	SPBC13G1.05	SPBC13G1.05	0.930821	1.20125	1.15026	1.06291	1.06151	1.02453	1.06962	0.84325	1.35787
	SPBC16G5.05c	SPBC16G5.05c	1.18503	1.31112	0.977624	0.80206	1.16877	1.18216	1.41559	1.16303	0.815143
	SPBC21C3.04c	SPBC21C3.04c	3.73109	1.87891	1.12206	0.765786	0.706248	0.552157	0.543534	1.17519	1.05877
	SPBC13G1.07	SPBC13G1.07
	SPAC11E3.02c	SPAC11E3.02c	1.44368	1.4818	1.0814	0.818417	1.06181	0.66138	0.794724	0.921594	0.731846
	SPBC13G1.09	SPBC13G1.09	1.79983	1.4677	1.05284	0.682248	1.42063	0.615231	0.725904	0.805693	1.06223
ght7	SPBC1348.14c	SPAC1348.14;SPAC1348.14c;SPAP8B6.01c;SPAPB8B6.01c;SPBC1348.14c;SPBPB8B6.01c;ght7	1.12776	1.1288	1.73812	1.77563	1.63173	1.61502	1.93459	0.992485	0.900281
sin1	SPAPYUG7.02c	SPAPYUG7.02c;sin1	0.912523	0.66685	0.795786	1.30604	1.25348	0.772884	0.913839	1.05205	1.40491
	SPAC212.09c	SPAC212.09c	0.672649	1.06071	1.07137	1.18353	1.0022	1.31784	1.40077	0.92363	0.746626
psu1;sui1;tif1;tif38	SPBC23G7.05	SPBC23G7.05;psu1;sui1;tif1;tif38	1.66725	2.73411	1.34727	0.954932	1.08566	1.11533	1.13451	0.912017	0.833357
	SPBC577.06c	SPBC577.06c	1.51807	0.815595	1.0596	0.679436	0.771576	0.760326	0.897935	1.12814	1.04298
	SPBC1348.11	SPAC1348.11;SPBC1348.11	2.12222	1.53861	1.93984	1.98967	1.77168	1.75998	1.78942	1.15383	0.951118
	SPBC1348.12	SPAC1348.12;SPBC1348.12	0.852171	0.814327	1.57604	1.65306	1.82866	1.71451	1.93424	1.23503	1.26537
	SPBC1348.13	SPAC1348.13;SPBC1348.13	2.17387	1.18803	1.50513	1.49585	1.803	1.81545	1.68971	1.08727	1.1435
	SPAC23D3.01	SPAC23D3.01	0.735981	1.15928	0.933789	0.885759	0.961028	0.642782	0.922449	1.08745	0.814883
	SPAPB2C8.01	SPAPB2C8.01
	SPAC17H9.03c	SPAC17H9.03c	1.42025	1.78391	1.44893	1.15468	1.28159	0.974647	0.882015	0.909286	1.47996
	SPCC70.09c	SPCC70.09c	3.63643	4.40944	5.99097	4.99829	3.55754	8.06114	11.8688	0.621776	1.35119
mcm6;mis5	SPBC211.04c	SPBC211.04c;mcm6;mis5
ubp26;ubp7	SPAC23G3.08c	SPAC23G3.08c;ubp26;ubp7	0.863168	0.53592	0.809523	0.803489	1.148	0.824967	0.796501	0.740399	0.821025
	SPAC12G12.16c	SPAC12G12.16c;SPAC18B11.01c	0.77505	0.63011	0.942292	1.23457	0.835845	0.822721	0.883958	0.770381	0.745597
	SPCC569.02c	SPCC569.02c
	SPAC17H9.04c	SPAC17H9.04c	2.05822	0.916033	1.12491	1.3195	1.45036	1.01284	1.06246	0.446252	1.0526
	SPAC12B10.08c	SPAC12B10.08c
ubc3;ubcP3;ubcp3	SPBP16F5.04	SPBP16F5.04;ubc3;ubcP3;ubcp3	1.19812	0.57001	0.801679	0.793186	1.04123	0.98605	0.925239	1.05058	0.822575
	SPAC8E11.04c	SPAC8E11.04c	1.50834	1.06994	1.0382	0.921727	0.841133	0.924455	0.978522	0.951408	0.649225
	SPBC16E9.14c	SPBC16E9.14c	1.65445	1.4279	0.985745	0.813451	0.889643	0.695999	0.842642	1.06296	0.953349
	SPAC664.03	SPAC664.03	2.15194	3.0338	1.27094	0.836087	1.02849	0.772285	0.749952	0.765352	1.03616
	SPCC1672.03c	SPCC1672.03c	2.13556	2.05758	1.2608	0.922454	1.01748	0.721024	0.722775	0.916237	0.716743
ggt1	SPAC664.09	SPAC664.09;ggt1	1.21046	1.0788	0.8642	1.10731	1.02468	0.756765	0.887338	1.05131	0.819442
	SPCC1919.02	SPCC1919.02	1.89223	1.93533	1.19831	0.845955	0.788861	0.626044	0.755227	0.833474	1.48333
	SPCC1919.04	SPCC1919.04	1.53842	1.08835	1.12297	0.95312	1.1819	1.23426	1.34515	0.672886	0.935638
	SPCC1919.05	SPCC1919.05	1.72174	2.50405	1.17473	0.932699	1.12536	0.781588	0.833501	1.65745	0.939795
	SPCC1919.07	SPCC1919.07	0.539473	1.40334	0.977301	0.792256	1.0845	0.736086	0.832202	1.01573	0.888454
	SPBC577.08c	SPBC577.08c
	SPAC4H3.11c	SPAC4H3.11c	0.800897	0.770211	1.18362	1.01569	1.22219	1.00526	1.01488	1.02673	1.07314
	SPCC24B10.19c	SPCC24B10.19c	0.89545	1.15637	1.12901	0.864026	0.850624	0.83247	0.815926	1.02338	1.11197
	SPBC1A4.11c	SPBC1A4.09c;SPBC1A4.11c	0.461023	0.693343	0.919431	0.906693	0.95236	0.836749	0.816375	0.908108	1.50964
spc25	SPCC188.04c	SPAC1B9.05c;SPCC188.04c;spc25
rpl41-1;rpl4101	SPAC3G6.13c	SPAC3G6.13c;rpl41-1;rpl4101	0.770114	1.41618	1.26826	1.19396	0.962668	1.16834	1.05166	1.0392	1.06925
rpl4102;rpl41;rpl41-2;rpl41-2B.01c	SPAC3F10.18c	SPAC3F10.18c;SPAC8F11.01c;rpl4102;rpl41;rpl41-2;rpl41-2B.01c	1.77766	2.14301	1.90252	1.56531	1.97291	1.70155	1.59286	1.97227	1.00212
fba1	SPBC19C2.07	SPBC19C2.07;fba1	0.699751	0.62153	0.833411	1.09173	1.05981	1.12713	0.946767	0.550051	0.846477
	SPBC1271.10c	SPBC1271.10c	0.885452	1.00125	1.2568	1.28665	1.29688	1.02121	1.00819	1.11639	1.11926
klp2	SPAC664.10	SPAC664.10;klp2	1.77962	1.35942	0.961463	1.01033	1.02548	0.932188	1.01202	1.00439	0.923517
	SPAC8E11.05c	SPAC8E11.05c
	SPBC16C6.12c	SPBC16C6.12c	0.709689	1.25646	1.05436	1.18543	0.822327	1.07093	0.989554	0.931018	1.03113
	SPAP14E8.05c	SPAP14E8.05c	1.16045	1.51628	0.988584	1.12541	0.937277	1.38208	1.36766	0.970451	0.923268
	SPAC664.13	SPAC664.13	0.825586	0.62953	0.960213	1.17468	0.983394	0.910741	0.863703	1.0612	1.01267
	SPAC664.14	SPAC664.14	0.841837	1.00658	1.05899	0.916448	1.00544	0.868636	0.918318	0.973142	1.1839
	SPCC1672.04c	SPCC1672.04c	0.890035	1.16101	1.23946	1.08194	0.902774	0.975489	0.944065	0.8043	0.927132
	SPCC417.03	SPCC417.03	1.21666	1.73606	1.14371	1.05278	1.25323	0.983306	0.956483	1.19887	0.848456
	SPCC417.04	SPCC417.04	0.62386	0.682595	0.841465	0.952334	0.993923	1.17012	1.10225	1.27685	1.33355
	SPCC1919.11	SPCC1919.11	0.813463	1.49759	1.27653	1.06611	0.913075	0.957833	1.09827	0.838914	0.846611
rga1	SPBC3F6.05	SPBC3F6.05;rga1
	SPBC32H8.05	SPBC32H8.05;NULL_SPBC32H8.06	1.38839	1.43512	0.933558	0.813796	0.927978	0.722848	0.841834	0.790926	1.56543
	SPAC6C3.06c	SPAC6C3.06c	1.21419	1.78348	1.23393	1.09235	1.00449	0.831332	0.914753	1.25276	1.40548
ef-3;tef3	SPCC417.08	SPCC417.08;ef-3;tef3	1.75384	1.08946	1.34569	0.86621	1.08584	0.708653	0.685771	0.876241	1.88303
isy1;cwf12	SPBC32F12.05c	SPBC32F12.05c;isy1;cwf12	1.39721	0.906133	0.901811	1.09562	1.19402	0.842847	0.852507	0.768456	0.866322
tup1;tup12	SPAC630.14c	SPAC630.14c;tup1;tup12	1.66407	0.755141	0.925343	1.01771	0.932937	0.905221	0.881825	1.02566	0.608603
scn1	SPAC688.13	SPAC688.13;scn1	0.904508	1.22861	0.935526	0.757291	0.912552	1.12454	1.22315	1.04251	0.723133
	SPAC1527.03	SPAC1527.03	0.857254	0.75672	1.07631	1.40412	0.964107	0.993167	0.983782	0.897047	1.12192
	SPCC1020.11c	SPCC1020.11c	0.325529	0.545037	1.01465	1.01722	1.41055	0.734625	0.827739	0.956641	0.839549
	SPBC27.04	SPBC27.04	0.533657	1.59649	0.99532	1.02913	0.951789	0.977409	0.984507	1.30063	1.01155
	SPBC660.17c	SPBC660.17c
	SPBC27.05	SPBC27.05
tif5;eif5	SPAC2F7.05c	SPAC2F7.05c;tif5;eif5	0.720556	0.755716	1.17731	1.18072	1.16648	0.944663	0.96733	0.778305	1.16994
	SPAC4H3.12c	SPAC4H3.12c	2.47208	2.59034	1.19397	0.91284	1.37708	0.993605	0.770281	1.11871	1.15793
	SPCC11E10.01	SPCC11E10.01;SPCC61.06	0.77517	1.03814	0.729133	1.15203	1.10006	0.924663	0.84157	1.18841	1.00536
	SPAC664.02c	SPAC664.02c	1.94352	2.53116	1.38345	0.879182	0.964747	0.993511	0.840927	0.84674	1.10432
mug1	SPCC11E10.03	SPCC11E10.03;mug1	1.16181	0.876561	0.919518	1.24745	0.867018	0.979519	1.10034	1.06922	1.1301
	SPCC11E10.04	SPCC11E10.04	1.50973	1.44262	0.689829	0.731274	1.30742	0.686687	1.00213	1.02713	1.34922
	SPAC17H9.06c	SPAC17H9.06c
rps15-1;rps1501	SPCC1393.03	SPCC1393.03;rps15-1;rps1501	0.528488	1.10745	0.669003	1.11467	1.29553	1.31244	1.08024	0.966727	1.33251
rps15-2;rps15;rps1502;rps15-3	SPAC1071.07c	SPAC1071.07c;rps15-2;rps15;rps1502;rps15-3
nut2;med10	SPBC31F10.09c	SPBC31F10.09c;nut2;med10	0.970031	1.25336	0.865611	1.15789	0.94974	0.966665	1.0051	0.861426	0.86712
nup107	SPBC428.01c	SPAC19G10.01;SPBC428.01c;SPBC582.11c;nup107	1.34427	1.16678	1.25814	1.17162	1.19903	1.22763	1.38743	0.818596	0.99086
	SPBC16E9.16c	SPBC16E9.16c	1.0962	1.41339	0.698322	0.519861	0.94144	0.642366	0.626401	0.860596	0.95467
	SPCC417.10	SPCC417.10	0.567691	1.02685	0.681571	0.91864	0.836403	0.955099	0.939308	1.34532	1.17463
	SPCC1672.05c	SPCC1672.05c
	SPCC417.12	SPCC417.12
cal1;cnx1	SPAC3C7.11c	SPAC3C7.11c;cal1;cnx1	1.15426	1.09692	0.922796	1.0378	0.930143	0.952833	0.926069	1.28473	0.87204
	SPAC1002.01	SPAC1002.01;SPAC1610.05	0.760127	1.48022	1.02666	0.842045	0.797723	0.943278	0.966204	0.752329	1.49919
	SPCC569.05c	SPCC569.05c	1.47332	1.45217	1.34178	1.01867	1.37264	1.14782	1.36567	0.634434	1.27832
	SPAC1002.02	SPAC1002.02
	SPCC1020.12c	SPCC1020.12c;SPCC14G10.06	1.19995	0.957842	0.896948	0.829965	0.790461	0.851832	0.953402	0.969464	0.628199
pol4;Pol-mu	SPAC2F7.06c	SPAC2F7.06c;pol4;Pol-mu	1.30268	1.05919	0.986986	1.1326	1.10426	1.07345	1.09702	1.1145	0.614818
sf1;bbp;bpb1	SPCC962.06c	SPCC962.06c;sf1;bbp;bpb1	1.11795	1.41001	1.2497	0.842265	1.0735	1.06245	1.03804	0.955453	1.17038
sen15	SPAC959.10	SPAC959.10;sen15	1.39047	1.88704	1.12258	1.17494	1.11942	0.765718	0.803952	0.9114	0.946844
	SPCC4F11.03c	SPCC4F11.03c	1.24565	1.18539	1.0072	1.43	1.22328	1.23901	1.29503	1.41743	0.736023
agn1	SPAC14C4.09	SPAC14C4.09;agn1	1.45807	0.813072	0.965764	0.866039	0.90184	0.666824	0.83448	1.03913	1.26752
asp1	SPCC1672.06c	SPCC1672.06c;asp1	1.54691	1.54349	1.25934	1.10858	1.04714	0.813337	0.898334	0.848995	1.04354
fim1	SPBC1778.06c	SPBC1778.06c;fim1	1.0526	1.3776	1.10943	1.25022	1.17538	0.977702	0.997375	1.05965	0.927288
	SPBPB8B6.05c	SPAP8B6.05c;SPAPB8B6.05c;SPBPB8B6.05c
uap56	SPAC17G6.14c	SPAC17G6.14c;uap56	1.03696	0.378767	0.93341	0.751032	1.13877	1.00718	1.10303	0.952863	1.00935
dpm3	SPBC1677.02	SPBC1677.02;dpm3	0.887133	1.42562	1.10333	0.892389	1.07995	0.921679	0.8282	0.98608	0.946243
	SPBPB8B6.03	SPAP8B6.03;SPAPB8B6.03;SPBPB8B6.03	1.56951	1.71331	1.88655	1.61481	2.05584	1.4551	1.54323	2.13198	1.14184
grt1	SPBPB8B6.04c	SPAP8B6.04c;SPAPB8B6.04c;SPBPB8B6.04c;grt1	1.62449	1.1586	1.38947	1.58178	1.80882	1.91367	1.9924	1.07554	0.963704
	SPBPB8B6.02c	SPAP8B6.02c;SPAPB8B6.02c;SPBPB8B6.02c	1.56951	1.71331	1.88655	1.61481	2.05584	1.4551	1.54323	2.13198	1.14184
	SPAC1782.02c	SPAC1782.02c	0.940202	1.13062	1.06953	1.05123	1.24421	1.06813	0.984359	0.989804	1.03217
glo1	SPBC12C2.12c	SPBC12C2.12c;SPBC21D10.03c;glo1	1.37379	0.938617	1.03307	0.872838	0.780181	0.716294	0.798473	1.17152	1.07174
eno102;eno1;SPAPB8B6.07c	SPBPB21E7.01c	SPAP8B6.07c;SPAPB21E7.01c;SPBPB21E7.01c;SPBPB8B6.07c;eno102;eno1;SPAPB8B6.07c	1.74686	1.48736	1.72087	1.52262	1.49078	1.48556	1.55894	1.18623	1.0503
gaa1	SPAC1002.11	SPAC1002.11;gaa1	0.941446	0.798991	0.922664	0.889648	0.920648	0.914141	0.895464	1.01236	0.699054
	SPCC1020.13c	SPCC1020.13c;SPCC14G10.05	1.6851	2.41166	1.12229	0.807467	0.917578	0.610877	0.58498	1.06205	1.3094
itt1	SPAC1002.14	SPAC1002.14;itt1	1.53043	1.10784	0.92819	1.09797	1.42767	0.939975	0.959492	1.43024	0.749782
cps3;scp3	SPAC3A11.02	SPAC3A11.02;cps3;scp3	1.39067	0.961214	1.01474	0.944737	0.916534	0.918088	0.923086	1.00851	0.866164
	SPAC2F7.07c	SPAC2F7.07c	0.991337	1.69847	0.806562	0.896126	0.759268	1.05818	1.23612	1.02852	1.21955
str3	SPAC1F8.03c	SPAC1F8.03c;str3	0.710016	0.68715	1.52706	1.84658	2.19375	1.65578	1.82339	1.24754	0.832292
pmt1	SPBC19C2.02	SPBC19C2.02;pmt1	1.82607	1.28775	1.01306	1.01597	1.20218	0.751879	0.870072	1.27278	0.62197
	SPAC977.07c	SPAC977.07c
pmt2	SPAC1687.11	SPAC1687.11;pmt2	2.06217	2.16002	1.26088	0.857976	0.74265	0.722352	0.637853	1.02635	1.29296
	SPBC25B2.09c	SPBC25B2.09c	1.78575	1.51814	0.946711	0.991313	0.981107	0.839828	0.987764	0.768822	0.728343
	SPBC36B7.05c	SPBC36B7.05c	1.42232	0.835564	0.753095	0.940611	0.922353	1.04052	0.847524	0.511089	0.824933
	SPBC1D7.01	SPBC1D7.01;SPBC1D7.01c	0.913745	0.814662	1.08526	0.936947	1.089	0.959817	1.03806	1.16315	0.967951
	SPAC186.01	SPAC186.01	1.33965	1.17085	1.59598	1.44146	1.38956	1.24783	1.31018	1.17009	1.06373
sxa1	SPAC26A3.01	SPAC26A3.01;SPAC2E1P5.06;sxa1	1.74981	0.780993	0.986276	1.02361	1.12652	0.874285	1.00078	0.862715	0.875498
did2	SPBC13G1.12	SPBC13G1.12;did2	1.65768	1.44136	1.04604	0.971632	1.08147	0.796242	0.864342	0.91491	0.911301
sxa2	SPAC1296.03c	SPAC1296.03c;sxa2	2.13719	1.81729	1.10098	0.991888	1.11349	0.61744	0.631229	1.12299	1.0896
	SPAC186.03	SPAC186.03	1.42693	0.658091	1.1848	1.18662	1.18055	1.27138	1.51973	0.807129	0.875238
	SPBC1D7.03	SPBC1D7.03;SPBC1D7.03c	1.59511	0.876047	1.14781	1.37214	1.02171	1.3504	1.27004	1.23329	0.956333
	SPAC186.06	SPAC186.06	0.939279	0.929738	1.1968	1.34953	1.19531	1.90123	1.75944	0.994338	0.844362
dad4	SPBC3B9.22c	SPBC3B9.22c;dad4	3.38818	3.04661	1.19941	1.38752	1.31005	0.876173	0.797979	1.3819	0.988505
	SPAC186.09	SPAC186.09	1.28093	0.909241	1.02523	1.11477	1.00136	0.808628	0.898667	0.960373	0.917839
	SPAC1296.04	SPAC1296.04	1.65271	1.75371	1.1485	0.933338	1.12612	0.586725	0.565081	1.11192	1.18782
	SPAC1296.06	SPAC1296.06	1.02168	1.14925	1.13823	0.827868	1.15146	0.813037	0.811746	1.0358	0.703256
yth1	SPAC227.08c	SPAC227.08c;yth1	1.4886	1.56206	1.17181	1.09084	0.917029	1.12407	1.1078	0.799082	1.17117
	SPAC6B12.14c	SPAC6B12.14c	2.07446	2.15281	1.35212	1.50075	1.27216	1.5284	1.65898	1.08678	0.971252
	SPAC3H1.02c	SPAC3H1.02c	1.43944	0.983484	0.987634	1.17489	1.15713	0.919861	0.932724	1.13429	0.727214
rpl4-2;rpl4;rpl402	SPBP8B7.03c	SPBP8B7.03c;rpl4-2;rpl4;rpl402	1.1225	0.84246	0.977615	1.02736	0.997856	0.961149	0.956841	1.03497	1.12468
	SPBC1703.03c	SPBC1703.03c	0.555715	0.868188	1.04381	0.71153	0.766384	0.687803	0.762603	0.827866	1.28574
pfk1	SPBC16H5.02	SPBC16H5.02;pfk1	1.60106	0.933584	0.981062	1.20028	1.10491	1.30618	1.10561	0.675489	1.26761
	SPCC553.11c	SPCC553.11c	0.813774	0.60221	1.00709	0.968065	1.06856	1.1926	1.14785	1.07471	1.30478
	SPAC23H4.05c	SPAC23H4.05c	1.50561	1.62343	0.901946	1.07008	0.994208	1.18434	1.06212	0.875918	0.826211
	SPAC1F8.04c	SPAC1F8.04c	1.30175	1.66391	1.43121	1.3619	1.46976	1.19622	1.55528	1.29221	0.912162
	SPAC607.04	SPAC607.04	3.74682	3.38278	1.16908	1.69706	1.75399	0.898724	0.905508	1.40959	0.98427
	SPCC4B3.07	SPCC4B3.07
	SPAC19A8.11c	SPAC19A8.11c	0.941878	0.843071	0.814113	0.946599	0.859409	0.956308	0.965815	0.773466	1.03175
	SPCC4B3.08	SPCC4B3.08	1.48738	1.44612	1.08137	0.888346	1.01871	0.800199	0.884919	0.947512	1.02577
	SPBC36B7.06c	SPBC36B7.06c	1.22141	1.40583	1.1497	1.18479	1.0382	0.756752	0.976958	0.876839	0.816134
zds1	SPAC31F12.01	SPAC31F12.01;SPAC637.14;zds1	0.754361	0.666607	1.11338	0.906741	0.942861	0.886584	0.843788	1.09199	1.73455
	SPCC550.03c	SPCC550.03c	1.13452	1.41929	1.23669	1.05349	0.749209	0.84471	0.996083	1.1767	1.43799
	SPBC16G5.07c	SPBC16G5.07c	1.3442	1.27141	1.02272	1.01947	1.15015	0.873103	0.861346	1.14552	0.971562
rpa1;rpa190;nuc1	SPBC4C3.05c	SPBC4C3.05c;rpa1;rpa190;nuc1
	SPCC24B10.02c	SPCC24B10.02c	1.22394	1.82327	0.930033	0.843913	0.982846	0.766985	0.744144	0.921053	0.621504
cda1	SPAC19G12.03	SPAC19G12.03;cda1	1.53954	1.1049	1.03642	0.876039	0.80144	0.848973	0.900246	0.772609	0.75171
	SPAC19G12.04	SPAC19G12.04	0.985513	1.0887	1.16872	1.05664	0.919229	1.16717	1.07784	1.22166	1.34848
	SPAC19G12.05	SPAC19G12.05	0.890332	0.934443	0.89778	0.889159	1.11501	0.844132	0.906595	1.28396	1.03703
moc3	SPAC821.07c	SPAC821.07c;moc3	0.841263	0.980392	1.02764	0.864143	0.954465	0.616631	0.565529	0.986397	1.44252
	SPAC19G12.08	SPAC19G12.08	0.980147	1.33782	0.950116	1.34523	0.974701	1.01682	0.94493	1.28314	0.605648
	SPAC19G12.09	SPAC19G12.09	0.597041	1.03976	1.2735	1.05146	1.30523	0.971106	1.06993	1.06017	0.810403
set9	SPCC4B3.12	SPCC4B3.12;set9	1.08586	1.59689	1.19423	1.19139	0.985453	0.828751	0.903397	1.14712	1.59747
	SPBC1711.09c	SPBC1711.09c	0.911126	0.930346	1.27113	0.912658	0.966824	0.89958	1.05369	1.14082	1.40045
spo3	SPAC607.10	SPAC607.10;spo3
	SPCC4B3.13	SPCC4B3.13	0.891596	0.736463	0.962906	0.902275	0.730325	0.986297	0.959497	1.15462	1.14204
hob1	SPBC21D10.12	SPBC21D10.12;hob1	0.912103	0.732734	0.772033	0.86922	1.03942	0.687692	0.813666	1.0203	0.694616
cwf20	SPCC4B3.14	SPCC4B3.14;cwf20	1.56063	1.63938	1.11241	0.733918	0.889193	0.577492	0.864791	1.20185	1.1017
	SPBC15C4.04c	SPBC15C4.04c	1.92397	1.57416	1.06154	0.874104	1.22853	0.802761	0.844339	0.769866	0.75343
hob3	SPBC725.09c	SPBC725.09c;hob3
	SPBC215.01	SPBC215.01;SPBC3B9.20	1.54072	1.20102	1.25506	0.841419	1.01263	0.653537	0.91166	0.984984	1.00648
	SPAC977.09c	SPAC977.09c
	SPCC4B3.16	SPCC4B3.16
bob1;gim5	SPBC215.02	SPBC215.02;bob1;gim5	0.824553	0.873107	1.16665	1.02201	0.956504	0.750268	0.850175	0.858438	0.804416
cbp3	SPCC4B3.17	SPCC4B3.17;cbp3	2.13281	0.873668	1.08568	0.910619	0.851093	0.997085	1.00295	0.803517	0.926873
rpk5a;rpl8-1;rpl2-1;rpk5;rpl18;rpl801	SPAC1F7.13c	SPAC1F7.13c;SPAC21E11.02c;rpk5a;rpl8-1;rpl2-1;rpk5;rpl18;rpl801	0.955683	1.29132	0.991852	1.15605	1.1717	1.13024	1.07068	0.941736	0.858452
	SPCC1322.05c	SPCC1322.05c	1.00574	2.27126	1.13406	0.924536	0.899299	0.900228	0.982297	1.26384	0.616375
	SPCC4B3.18	SPCC4B3.18	0.982466	0.622018	0.982411	1.01893	1.33116	0.949474	0.919823	1.03387	1.03937
	SPBC839.14c	SPBC24E9.14c;SPBC839.14c	1.31816	1.00481	1.28053	1.19589	1.42451	1.35765	1.38402	0.981473	1.23644
	SPAPB8E5.04c	SPAPB8E5.04c	0.97412	1.12037	1.04227	1.05789	1.13324	1.09198	1.0489	1.133	1.12966
pmp20	SPCC330.06c	SPCC330.06c;pmp20	1.15597	0.64787	1.06311	0.921649	1.18845	0.970578	0.917531	0.694572	1.23602
mdm12	SPBC28F2.06c	SPBC28F2.06c;mdm12	1.05497	1.11862	0.916479	0.876561	1.08103	0.817937	0.884158	0.796352	1.00517
gpi2	SPCC550.04c	SPCC550.04c;gpi2	1.0534	1.32384	0.946193	0.860551	1.00065	0.693861	0.774014	1.1075	0.869197
	SPBC21C3.07c	SPBC21C3.07c	2.78467	1.55651	1.26616	1.18014	1.28568	0.914346	0.860132	0.773844	0.952963
	SPBC56F2.05c	SPBC56F2.05c	1.18385	0.881416	1.16715	1.07813	0.964613	0.799855	0.945772	1.30308	0.995551
dhp1	SPAC26A3.12c	SPAC26A3.12c;dhp1	1.22776	0.438719	0.797284	0.996234	1.27635	1.04352	1.15549	0.564738	0.819185
mdm31	SPAC3H1.04c	SPAC3H1.04c;mdm31	1.64461	1.38276	1.02095	1.40941	1.31656	0.841001	0.920779	0.9704	0.677257
	SPAC19G12.11	SPAC19G12.11	1.05729	1.16524	0.892799	0.920414	0.870642	0.766125	0.793396	1.01778	1.06048
dlp1;coq1	SPAC19G12.12	SPAC19G12.12;dlp1;coq1	0.94827	0.815976	1.04608	1.26861	0.952708	1.0069	1.03713	1.27767	0.779541
cwf15	SPBC337.06c	SPBC337.06c;cwf15	2.00333	1.66244	1.11306	0.966586	0.892252	0.69962	0.773794	1.41012	0.936658
	SPCC757.04	SPCC757.04	1.12769	0.377937	0.894209	0.726846	1.39858	0.645371	1.00143	0.57212	1.28282
	SPCC757.06	SPCC757.06	2.08366	0.927244	0.965052	0.872932	1.23283	0.778993	0.883928	0.991401	1.17536
	SPCC757.08	SPCC757.08	0.621587	1.38396	1.15506	1.00002	1.34188	0.800015	0.923714	1.05923	1.6257
	SPBC215.10	SPBC215.10	1.41285	1.45437	1.00253	0.86126	1.00939	1.00777	0.934923	1.12512	1.03309
	SPBC215.13	SPBC215.13	2.59518	3.30006	1.18793	1.05839	0.806648	0.598796	0.83658	0.949	0.863525
rhp18;rad6	SPBC1734.06	SPBC1734.06;rhp18;rad6	1.35095	0.721838	1.0687	0.827074	1.02548	0.884337	1.02272	0.932475	1.09404
	SPBC36B7.08c	SPBC36B7.08c	1.0232	0.835307	0.806141	1.10804	1.1247	0.849718	0.971436	0.769651	0.689126
	SPBC1734.08	SPBC1734.08	1.24174	1.61597	1.00996	0.861513	1.05511	0.602408	0.822549	0.975495	1.3156
	SPBC1734.09	SPBC1734.09	1.94395	2.50822	1.29792	0.878713	0.916604	0.498486	0.607927	1.31417	1.15801
rim1	SPAC2F3.04c	SPAC2F3.04c;rim1	1.15054	1.15291	1.0296	1.23162	0.924324	1.23587	1.2146	1.01824	1.52788
	SPBC21C3.08c	SPBC21C3.08c	1.10575	1.06944	1.10204	1.07599	1.1102	1.17074	1.22661	0.721414	0.870278
sbh1;sbh2	SPBC2G2.03c	SPBC2G2.03c;sbh1;sbh2	0.896827	1.02826	0.885961	1.25408	1.17753	0.943358	0.910116	0.717618	0.994828
	SPBC337.07c	SPBC337.07c	1.81708	0.71342	1.27744	1.42156	0.975225	1.26524	1.17226	1.09147	1.06054
vph2	SPCC757.10	SPCC757.10;vph2	0.633769	1.21074	0.915356	0.805396	1.20118	0.963915	1.059	0.819271	1.20406
	SPBC530.11c	SPBC530.11c	0.803358	0.919687	1.15617	1.28661	0.943774	1.18962	1.22248	1.14211	1.20257
	SPCC576.17c	SPCC576.17c	0.563772	1.20813	0.876483	1.05443	1.32492	1.37342	1.1634	0.680309	1.06307
	SPCC757.12	SPCC757.12	1.94431	1.08106	1.03719	0.795891	1.22299	0.903935	0.897622	1.08009	1.39779
	SPCC757.13	SPCC757.13
	SPCC613.01	SPBC757.14;SPCC613.01;SPCC757.14	1.31881	1.03281	0.960056	0.736494	0.98067	0.818105	0.785874	0.961508	1.37793
	SPBC365.01	SPBC365.01	1.18635	1.28443	1.04951	1.04618	0.989645	0.923656	0.959071	0.945326	0.695804
spj1	SPBC1734.11	SPBC1734.11;spj1	1.07708	1.5604	1.2121	1.16408	1.13677	0.975783	1.02468	1.25422	1.0782
	SPAC1F8.07c	SPAC1F8.07c	1.15762	1.19434	1.67157	1.19644	1.51015	1.43865	1.68603	1.15471	1.27748
atp3	SPBC1734.13	SPBC1734.13;atp3	1.22701	1.1631	0.842162	0.923957	0.992807	0.914197	0.992152	0.980162	0.8884
	SPCC1322.07c	SPCC1322.07c	1.02754	0.912083	0.78582	0.934178	1.01335	0.842489	0.864117	0.835054	0.879177
seh1	SPAC15F9.02	SPAC15F9.02;seh1	2.07372	1.06664	1.00224	1.20657	1.09745	0.993147	0.936049	0.981145	1.115
	SPAC4F10.10c	SPAC4F10.10c	1.9049	1.55146	1.49228	0.941744	1.04358	0.873794	0.764601	1.29971	1.02399
rfc1	SPBC23E6.07c	SPBC23E6.07c;rfc1	1.14148	0.547565	0.57893	0.773898	1.14355	0.879648	0.765871	0.818275	0.889364
	SPAC2F3.05c	SPAC2F3.05c	1.08453	1.40191	0.98592	1.05472	1.00297	0.843104	0.979901	1.2817	0.876475
rfc2	SPAC23D3.02	SPAC23D3.02;rfc2	2.06146	0.920042	0.867516	0.921269	1.64653	0.93668	1.08048	0.946355	0.915719
	SPAC1002.18	SPAC1002.18	1.08616	1.17623	0.850612	0.979976	0.918453	1.11143	1.17308	1.00277	1.02477
	SPAC1002.19	SPAC1002.19	1.10596	0.994816	0.60536	0.958927	1.41347	1.07194	1.07357	1.06642	1.00339
	SPAC4H3.14c	SPAC4H3.14c	1.32272	1.01625	1.05082	0.984822	0.945736	0.814834	0.890532	0.906384	1.01511
pub2	SPAC1805.15c	SPAC1805.15c;pub2	0.788801	0.965421	0.932129	0.997422	0.987506	0.893911	0.884254	0.716176	1.18605
	SPAC3H5.08c	SPAC3H5.08c	1.78414	1.47519	0.99648	1.02998	0.917123	0.938099	0.921756	0.876686	1.05252
	SPAC18G6.01c	SPAC18G6.01c
	SPCC4F11.04c	SPCC4F11.04c	0.790176	1.24907	1.10092	1.54968	1.56334	1.05475	1.08601	1.00391	0.978231
	SPBC16A3.12c	SPBC16A3.12c	1.15098	1.25805	0.71856	0.842995	1.07205	0.947922	1.07847	1.03439	0.743338
sod2	SPAC977.10	SPAC977.10;sod2	1.83456	1.55518	1.35746	1.15778	1.42799	1.1014	1.44529	0.978683	1.45259
fin1	SPAC19E9.02	SPAC19E9.02;fin1	1.59596	0.724393	0.931548	0.871727	1.23881	0.789281	0.95756	0.798142	0.750887
	SPAC1002.20	SPAC1002.20	1.08061	1.33272	1.51376	1.25403	1.40699	1.54663	1.84418	0.850402	0.922642
	SPAC1002.21	SPAC1002.21
dbp2	SPBP8B7.16c	SPBP8B7.16c;dbp2	2.46526	1.42567	1.10456	0.922477	1.22837	0.587939	0.698901	0.751025	1.03511
dpb4	SPBC3D6.09	SPBC3D6.09;dpb4	0.847976	0.975713	0.980645	0.905625	0.939335	0.742096	0.821364	1.00148	0.838696
snf5	SPAC2F7.08c	SPAC2F7.08c;snf5	0.995575	0.906595	0.999867	0.744716	0.900799	0.883114	0.886973	1.03787	0.752378
rga2	SPAC26A3.09c	SPAC26A3.09c;rga2	0.651114	0.820515	1.21229	0.88661	0.909153	0.979162	0.865653	1.04344	1.28338
	SPAC1805.16c	SPAC1805.16c	0.896076	0.991678	1.11175	0.993774	0.825474	0.90434	1.13785	1.16041	2.01623
ubp5;ubp22	SPCC188.08c	SPAC1B9.09c;SPAC1B9.10c;SPAC8A4.01c;SPCC188.08c;ubp5;ubp22	1.74857	1.80525	1.06493	1.06939	0.912524	0.881156	1.0324	0.980449	1.14901
cuf2	SPCC584.02	SPCC584.02;cuf2	1.36268	1.44956	1.0756	0.994814	1.06191	0.797468	0.822852	0.796453	0.954766
	SPAC3H5.09c	SPAC3H5.09c	1.40558	0.752014	0.766705	0.896259	1.21018	0.936498	0.869284	0.721187	1.29106
matmc_1;matmc;mat1-Mc;mat1-M;matMc;matM	SPBC1711.02	SPBC1711.02;matmc_1;matmc;mat1-Mc;mat1-M;matMc;matM
spn6	SPCC188.12	SPAC8A4.07;SPCC188.12;SPCC584.09;spn6	0.832397	1.7601	1.08098	0.866116	0.958437	0.780106	0.863945	0.871818	0.999116
wsh3;tea4	SPBC1706.01	SPBC1706.01;wsh3;tea4	1.39688	1.04489	0.980543	0.929759	0.806261	0.829464	0.904057	0.933403	0.860688
	SPCC61.03	SPCC61.03	0.844882	0.78203	0.876675	0.848614	0.734378	0.823503	0.890209	1.07674	1.2395
	SPCC61.05	SPCC61.05	0.944958	0.958598	1.01781	0.938452	0.973766	0.855006	0.900432	1.0471	1.29352
	SPAC644.11c	SPAC644.11c	0.925848	0.924909	1.03138	1.16221	1.43993	1.11112	1.0314	0.641683	1.16271
fio1	SPAC1F7.08	SPAC1F7.08;fio1	1.61547	1.50579	0.865747	1.56769	1.96232	1.70905	1.52716	0.851375	0.921917
	SPBC12C2.14c	SPBC12C2.14c	2.26481	3.70191	1.20191	0.870448	0.959924	0.664291	0.646226	0.92711	0.832925
scr1	SPBC1D7.02c	SPBC1D7.02;SPBC1D7.02C;scr1	1.34007	1.4133	1.11409	0.950831	0.798291	0.705381	0.764451	1.1799	1.34926
ste3;ste1;byr1	SPAC1D4.13	SPAC1D4.13;ste3;ste1;byr1	1.49574	1.30934	1.03161	1.08064	1.141	0.95578	1.03836	0.910471	1.03972
	SPAC2F7.09c	SPAC2F7.09c	0.94459	1.60392	0.82368	0.88556	0.687871	0.81857	0.816444	0.809918	0.893101
rpn502;rpn5-b;rpn5	SPAPB8E5.02c	SPAPB8E5.02c;rpn502;rpn5-b;rpn5
	SPCC188.09c	SPAC8A4.02c;SPCC188.09c	0.857467	0.577914	1.04056	1.14041	0.822357	0.970808	0.904875	1.01289	1.2754
	SPCC584.12	SPAC8A4.10;SPCC584.12	0.936716	0.916973	0.99747	1.33127	1.47619	0.951503	0.971615	1.35356	1.34062
	SPCC584.13	SPAC8A4.11;SPCC584.13	1.00629	0.823407	0.893434	0.995075	1.14	0.991988	1.06705	0.813041	1.02652
	SPCC584.14	SPAC8A4.12;SPCC584.14	0.75652	0.804756	0.92932	0.960935	1.14362	0.835806	0.991186	1.05601	1.10532
	SPBC1271.15c	SPBC1271.15c	2.11636	0.962575	1.21402	0.943321	1.24959	0.588198	0.737708	1.11068	1.16523
	SPBC405.02c	SPBC405.02c;SPBC4C3.01	0.896473	1.03967	1.05084	0.841695	0.821699	0.993077	0.946891	1.15339	1.37948
	SPBC337.03	SPBC337.03	2.12439	1.39004	1.19479	0.831863	1.12264	0.925177	0.897976	1.22847	0.744582
	SPBC428.05c	SPBC428.05c	1.26813	0.688342	1.03274	1.05828	1.24095	0.921788	0.968352	1.01806	0.840819
ppk27	SPBC337.04	SPBC337.04;ppk27
	SPBC3E7.11c	SPBC3E7.11c	1.17493	1.1495	1.06786	1.02414	0.981518	0.825319	1.03735	0.727753	0.873244
fip1	SPAC1F7.07c	SPAC1F7.07c;fip1	1.42175	1.7499	0.895214	1.41111	1.77768	1.64048	1.49316	0.743692	1.03156
smf2;spc2;wis1	SPBC409.07c	SPBC409.07c;smf2;spc2;wis1	0.856263	0.748804	0.859892	1.12744	1.15728	1.22292	1.10369	1.21203	1.04815
erg28	SPBC337.09	SPBC337.09;erg28	1.05477	1.10125	0.968472	0.853302	1.00126	0.892241	0.930449	1.01889	0.958012
dbr1	SPAC17A5.02c	SPAC17A5.02c;dbr1	1.2594	0.767903	0.955373	1.41537	1.4014	1.12163	1.07641	0.815757	1.31207
	SPCC613.02	SPCC613.02	0.954441	0.754929	0.776092	1.04612	1.07736	0.800931	0.855543	0.860885	0.981925
	SPCC613.03	SPCC613.03	1.94373	1.19696	1.17056	0.91746	1.30832	0.668003	0.721297	0.379069	0.709947
	SPCC613.07	SPCC613.07	1.62989	0.622482	1.21294	1.1054	1.23524	0.939126	1.03979	0.982115	1.08691
trs20	SPBC11G11.04	SPBC11G11.04;trs20	0.840203	1.23075	1.08519	0.941916	0.769986	1.07959	1.07583	0.908806	1.26715
gti1	SPAC1751.01c	SPAC1751.01c;gti1	0.441369	0.69368	0.966379	1.16841	0.657319	1.21607	1.00102	1.33326	1.51636
	SPCC613.08	SPCC613.08	2.12593	2.01543	1.09554	0.742342	0.92884	0.712369	0.800817	1.30087	0.920094
	SPCC613.09	SPCC613.09	0.798503	0.475637	0.8467	0.833875	1.39262	0.734318	0.990082	1.08279	1.01051
	SPBC18A7.01	SPBC18A7.01;SPBC4F6.19c	2.29675	1.36393	1.53065	0.905731	1.0274	0.694275	0.764787	0.891123	1.02313
mac1	SPAC13G7.04c	SPAC13G7.04c;mac1	0.814501	0.593965	0.909304	1.03057	0.867352	0.943522	1.05971	0.728934	1.12733
	SPNCRNA.128	SPNCRNA.128
uch1	SPAC27F1.03c	SPAC27F1.03c;uch1	1.31245	0.940333	0.881887	1.14111	0.92799	0.686523	0.783936	1.14668	1.02112
mde9;meu28;spn5	SPAC24C9.15c	SPAC24C9.15c;mde9;meu28;spn5	0.888636	1.31682	0.875365	1.04294	1.03018	0.887367	0.908207	1.05888	0.800602
pkc1;pck2;sts6	SPBC12D12.04c	SPBC12D12.04c;pkc1;pck2;sts6	1.22905	0.980807	0.689715	0.921591	0.938283	0.907227	0.890198	0.783281	0.843707
	SPBC337.11	SPBC337.11	0.984865	0.985184	0.897436	1.11952	1.10751	0.770862	0.804612	1.01659	0.811614
uch2	SPBC409.06	SPBC409.06;uch2	2.59795	2.09064	1.32692	0.967272	1.02385	0.754807	0.946022	0.919144	0.903899
	SPAC1142.02c	SPAC1142.02c;SPAC17G6.19c
	SPBC337.12	SPBC337.12	1.94183	1.78636	1.00856	1.01879	1.16024	0.852923	0.907014	0.744537	0.924589
	SPBC405.03c	SPBC405.03c	1.33615	1.87063	1.03453	1.13447	0.844078	0.876044	1.0685	1.52812	1.05747
pob1	SPBC1289.04c	SPBC1289.04c;pob1	1.37912	1.19138	0.998021	1.03636	1.2857	1.06006	1.00661	0.94819	1.06434
	SPBC428.06c	SPBC428.06c	2.34686	2.55605	1.13827	1.00071	1.07351	0.654779	0.794472	0.904594	1.02584
chr1;cfh4	SPBC3E7.12c	SPBC3E7.12c;chr1;cfh4	0.926072	0.506298	1.01715	0.979589	1.15368	1.11017	1.01066	1.12999	1.53705
	SPAC644.13c	SPAC644.13c	1.70678	2.6878	1.45091	1.38739	1.50167	1.73823	1.66599	1.14724	0.95259
	SPBC1734.03	SPBC1734.03;SPBC337.19	1.25569	1.36053	0.866772	0.881533	1.09102	0.77188	0.838751	0.938134	0.67735
	SPAC1782.06c	SPAC1782.06c	1.70735	1.73548	1.03306	0.912178	0.9431	0.733271	0.831758	0.528335	1.14772
	SPCC777.12c	SPCC777.12c	0.929408	1.01016	1.08962	0.954574	0.920206	0.82962	0.830917	1.21866	0.894055
msh1	SPAC13F5.01c	SPAC13F5.01c;SPAC23C11.18c;msh1	3.72872	3.61241	1.20967	0.750506	0.889839	0.516218	0.525275	1.26906	1.29272
msh2;swi8;mut3	SPBC19G7.01c	SPBC19G7.01c;SPBC24C6.12c;msh2;swi8;mut3	1.89603	1.84595	1.20734	0.980343	0.922132	0.664162	0.820955	1.19308	0.992402
	SPCC1393.02c	SPCC1393.02c	0.528488	1.10745	0.669003	1.11467	1.29553	1.31244	1.08024	0.966727	1.33251
	SPAC9G1.05	SPAC9G1.05	1.74316	1.97133	1.08554	1.35758	0.891287	1.06484	1.0377	1.34895	1.2525
msh6	SPCC285.16c	SPCC285.16c;msh6
	SPAC9G1.07	SPAC9G1.07	2.37125	1.64785	1.00619	0.85202	1.35153	0.711801	0.857567	0.838597	1.00616
qcr2	SPCC613.10	SPCC613.10;qcr2	0.64267	0.868017	0.956217	0.751552	1.11429	0.742342	0.761129	0.885673	1.37037
	SPAC664.08c	SPAC664.08c	1.41605	1.58223	1.01162	0.895166	1.1039	0.837796	0.841078	0.963988	0.783666
ubc9;hus5	SPAC30D11.13	SPAC30D11.13;ubc9;hus5
swd3	SPBC354.03	SPBC354.03;swd3	1.15607	1.14879	1.01445	0.974034	0.957197	0.952029	0.987726	0.699626	1.27482
	SPAC18G6.05c	SPAC18G6.05c	1.29103	1.80671	1.38313	1.12759	0.980327	0.787554	0.890626	0.836073	0.995676
	SPBC354.04	SPBC354.04	1.01164	0.915631	0.922426	0.986237	0.887343	1.01915	1.12747	1.03765	0.950548
trs31	SPBC1718.05	SPBC1718.05;trs31	1.62897	2.05123	1.19081	0.914852	0.973698	0.780667	0.894018	0.579532	0.839893
	SPBC1734.04	SPBC1734.04;SPBC337.20	1.04679	1.31379	0.808158	0.963393	1.05197	0.913903	0.977341	1.22104	1.11444
mrps16	SPBC354.06	SPBC354.06;mrps16	1.02395	0.719418	0.775477	1.07505	1.02395	0.982439	0.989937	0.922116	0.943539
cdc21;mcm4	SPCC16A11.17	SPCC16A11.17;SPCC24B10.01;cdc21;mcm4	1.26279	1.21891	0.910437	0.935533	1.12582	0.760967	0.822352	0.913394	0.916363
ilv1	SPBP35G2.07	SPBP35G2.07;ilv1	0.614471	1.02094	1.0224	1.06542	0.839789	0.865413	0.761716	0.918775	1.30919
	SPBC3E7.13c	SPBC3E7.13c	0.873768	1.40837	1.11229	0.892234	1.23317	1.00445	0.997447	0.787254	0.935552
ilv3	SPAC17G8.06c	SPAC17G8.06c;ilv3	1.38321	1.33977	1.05814	1.01827	1.04645	0.766578	0.882612	1.04612	0.85405
B8647-6;meu27	SPCC1259.14c	SPCC1259.14c;B8647-6;meu27	0.937254	0.629377	1.15654	1.07705	1.12603	0.899483	0.926866	1.17078	0.744817
cpd1	SPAC9G1.12	SPAC9G1.12;cpd1	1.94499	1.38571	0.974048	0.648709	1.08666	0.702853	0.797845	0.758616	0.864655
lag1	SPAC1A6.09c	SPAC1A6.09c;lag1	0.9069	1.04367	1.33003	0.947578	0.872163	1.02476	1.1186	0.898793	0.770567
	SPAC12G12.01c	SPAC12G12.01c;SPAC630.02	0.72715	0.670163	0.795484	1.0478	1.15216	0.868819	0.850152	0.892901	0.913515
gyp7	SPAC630.05	SPAC630.05;gyp7	2.81184	0.986352	1.0777	0.549996	1.01061	0.71149	0.740155	0.939539	1.45123
	SPBC354.10	SPBC354.10	0.777787	0.828117	0.899531	1.2545	1.39238	0.771744	0.980835	0.940932	0.966719
rga6	SPBC354.13	SPBC354.13;rga6
	SPAC23A1.02c	SPAC23A1.02c	1.12559	1.13074	1.14175	1.2288	0.908142	1.06394	1.03672	1.10418	0.814301
	SPAC23C4.05c	SPAC23C4.05c	0.749124	1.30127	0.880502	1.03617	0.834295	1.22544	0.98729	1.25531	1.1079
rfc3	SPAC27E2.10c	SPAC27E2.10c;SPAPJ698.01c;rfc3	0.995088	0.794345	1.26714	1.31858	1.1938	1.24942	1.12362	0.824645	1.09242
alg13	SPAC56E4.02c	SPAC56E4.02c;alg13	1.05994	1.62301	0.864117	1.07299	1.00645	0.963897	1.03843	1.02629	1.02843
rfc4	SPAC1687.03c	SPAC1687.03c;rfc4	1.41227	1.75144	1.05519	0.711336	0.99554	0.652807	0.722664	0.917196	0.958899
	SPBC21C3.09c	SPBC21C3.09c
rfc5	SPBC83.14c	SPBC83.14c;rfc5	1.19286	1.06086	1.12484	1.14302	0.925329	0.882661	0.88717	0.925191	1.10373
	SPAC1565.02c	SPAC1565.02c	0.589489	1.16361	0.786725	0.733023	1.00488	0.903272	0.808817	0.652373	1.57279
tfg2	SPBC1198.13c	SPBC1198.13c;SPBC660.03c;tfg2	1.55209	1.4769	1.08835	0.924187	1.11515	0.759716	0.907125	0.957512	0.675592
	SPBC56F2.07c	SPBC56F2.07c	1.07053	1.36211	1.29726	0.959355	1.14004	0.901984	1.07558	1.0177	1.27381
	SPAC3H1.06c	SPAC3H1.06c	0.780577	1.21885	0.880854	0.892559	1.14158	1.07154	0.997508	0.97086	1.35435
pdf1	SPBC530.12c	SPBC530.12c;pdf1	1.97873	1.28529	1.23545	0.939512	1.21145	0.745358	0.825136	1.4003	1.20766
	SPBC1683.03c	SPBC1683.03c	0.98046	0.692577	1.24334	1.11533	1.29778	1.13668	1.18612	1.18958	0.839471
	SPCC1884.01	SPCC1884.01	0.649076	1.48103	1.16096	0.625307	0.940822	0.752556	0.859812	0.932945	1.20971
	SPAP27G11.02	SPAP27G11.02	0.977109	0.592707	0.884554	0.958345	0.794439	0.955713	1.03695	0.987742	1.35339
	SPBC365.10	SPBC365.10	1.30232	1.23823	0.956942	0.890953	1.12895	0.836721	0.885677	0.955834	0.848689
	SPAP27G11.03	SPAP27G11.03	1.34179	0.723266	1.10727	0.857168	0.802299	0.965374	1.05295	0.732004	1.01555
	SPBC365.11	SPBC365.11	0.72417	1.24765	0.773439	1.0555	1.36055	0.643915	0.759889	0.623371	1.12485
	SPAC1751.04	SPAC1751.04	1.14833	1.67688	0.928068	1.25894	1.44431	1.06158	1.12645	0.862153	0.816194
	SPAC3G6.10c	SPAC3G6.10c
ugo1	SPAC1B2.02c	SPAC1B2.02c;ugo1	0.879117	1.08848	1.06332	0.783295	0.924562	0.969264	0.889514	1.11084	1.03206
	SPAC17A2.05	SPAC17A2.05	1.3711	0.929756	1.26018	1.03083	1.11597	0.74569	0.930477	0.828838	0.904402
	SPBC16E9.01c	SPBC16E9.01c;SPBP16F5.09c	1.40559	1.03199	0.866312	0.80071	0.969206	0.903541	0.786041	0.819874	1.16609
	SPBC365.16	SPBC365.16
	SPAPB8E5.07c	SPAPB8E5.07c	0.795718	1.16847	0.975329	0.784701	1.292	0.626153	0.693115	0.800515	1.12926
fkh1;fkbp12	SPBC839.17c	SPBC24E9.17c;SPBC839.17c;fkh1;fkbp12	1.03855	1.76176	0.969118	1.1667	1.17898	0.872053	1.04944	0.788877	1.04323
	SPBC23E6.10c	SPBC23E6.10c	2.74547	2.21903	1.07032	0.848599	0.880854	0.756699	0.714829	1.35851	1.02622
	SPSNRNA.02	SPSNRNA.02	0.903481	0.747443	1.0883	1.18472	1.4231	1.00953	1.02508	0.807843	1.09346
	SPAC11G7.01	SPAC11G7.01	0.694576	1.00029	0.80706	0.815063	1.19775	0.78441	0.843642	0.87747	0.777925
idh1;glu3	SPAC11G7.03	SPAC11G7.03;idh1;glu3	0.92437	0.992843	0.889054	0.99031	0.994657	1.07526	0.97656	0.814039	1.27778
pub1;elp2	SPAC11G7.02	SPAC11G7.02;pub1;elp2	0.833525	0.913162	1.07791	0.937945	0.943174	1.05389	1.01424	0.794315	1.69965
orp1;cdc30;orc1	SPBC29A10.15	SPBC29A10.15;orp1;cdc30;orc1	2.55962	1.78671	1.30818	0.728215	0.893799	0.54505	0.671103	1.32822	0.847529
	SPBC56F2.08c	SPBC56F2.08c	0.870966	1.04703	0.848733	1.04637	1.12016	0.910963	0.941922	0.866132	0.845159
	SPBC1703.08c	SPBC1703.08c	3.28515	1.25144	1.21206	0.932701	1.07862	0.559411	0.583622	1.09167	0.550938
	SPAC17A2.11	SPAC17A2.11	2.38899	2.25505	0.980387	1.22243	1.164	1.14258	0.884694	0.887869	0.791115
	SPAP27G11.12	SPAP27G11.12	1.0111	1.29223	0.936132	1.00472	1.09136	0.881494	1.02932	0.977001	0.856474
	SPAC17A2.12	SPAC17A2.12	1.45618	0.614656	0.758655	0.963134	0.891552	0.635966	0.589637	0.975069	1.00314
	SPCC576.19c	SPCC576.19c	1.34955	0.780636	0.664556	0.990732	0.932575	1.049	0.952126	0.700536	1.1338
	SPAC24H6.01c	SPAC23E2.04c;SPAC24H6.01c;SPAPB21F2.01	2.47786	2.93088	1.55192	0.78377	0.987908	0.480541	0.481759	1.39428	1.10529
	SPBC6B1.03c	SPBC6B1.03c	1.06831	1.51712	1.29088	0.907901	0.904504	0.651466	0.788505	1.10831	0.811555
tif212;tif22;tif212B2.16	SPAC32A11.04c	SPAC32A11.04c;SPAC6B12.17c;tif212;tif22;tif212B2.16
	SPAC17A2.14	SPAC17A2.14;SPAC17G6.01
	SPAC17A2.15	SPAC17A2.15
	SPAC1B2.03c	SPAC1B2.03c	2.15966	0.990222	1.23329	0.987296	1.06984	0.846617	0.830691	1.32881	0.963408
slx1	SPAP27G11.15	SPAP27G11.15;slx1	1.41055	0.752156	0.939106	0.672933	0.96343	0.734982	0.841245	0.743365	0.764069
	SPAP27G11.16	SPAP27G11.16
	SPBC16E9.02c	SPBC16E9.02c	0.80968	1.00802	1.05193	0.766721	0.731538	0.820023	0.972438	1.55294	1.25825
taf9	SPAC12G12.05c	SPAC12G12.05c;taf9	1.24166	1.44551	1.27699	1.10817	1.21107	1.25845	1.23144	1.13582	0.970611
puc1	SPBC19F5.01c	SPBC19F5.01c;SPBP8B7.32c;puc1	0.839939	0.683273	0.926136	0.999493	0.960172	0.871098	0.83945	1.21746	1.55909
	SPAC2F3.07c	SPAC2F3.07c	1.29571	1.23563	0.905	1.22338	0.793942	1.10516	1.02278	1.07157	0.833758
for3	SPCC895.05	SPCC895.05;for3	1.01973	1.51564	0.934747	1.02026	0.812354	0.940825	1.01158	0.729356	0.688479
	SPCC306.02c	SPCC306.02c	1.19196	1.26449	0.990242	1.06308	1.10672	0.930055	0.960401	1.0466	1.08459
arg5	SPBC56F2.09c	SPBC56F2.09c;arg5	0.805051	0.740883	1.12079	0.966254	1.12975	0.874251	0.916328	1.08178	1.31455
	SPAC3H1.08c	SPAC3H1.08c	2.03205	2.74247	1.50828	1.01245	1.08771	0.692322	0.650265	1.05922	1.04316
	SPACUNK4.11c	SPAC2E11.11C;SPACUNK4.11c	2.28979	1.58474	0.971179	0.837408	0.966391	0.580447	0.741293	1.00924	0.790722
csx1	SPAC17A2.09c	SPAC17A2.09c;csx1	0.731993	0.900709	1.28313	1.16279	1.02793	1.12918	1.02123	1.15217	1.56971
csx2	SPBC17G9.08c	SPBC17G9.08c;csx2	1.43033	1.23295	1.21786	1.13903	1.17155	0.920353	0.905174	0.865719	0.948474
	SPAC24H6.02c	SPAC24H6.02c
mcm3	SPCC1682.02c	SPCC1682.02c;mcm3	1.12705	1.23501	0.797416	0.750313	0.996522	0.780738	0.950974	0.988786	0.96817
	SPCC663.13c	SPCC663.13c
mcm7;cdc47	SPBC25D12.03c	SPBC25D12.03c;mcm7;cdc47	3.54967	4.17542	2.37092	1.92946	1.99554	2.01737	3.35447	0.975546	0.990822
	SPBC557.02c	SPBC557.02c
	SPBC16E9.03c	SPBC16E9.03c	1.00114	1.13131	0.99795	0.868533	0.904468	1.01306	0.886328	0.636003	1.07025
	SPAC13G6.10c	SPAC13G6.10c	1.65378	1.93264	1.46832	1.01654	1.11967	1.21891	0.997565	0.946474	2.15891
mpd2	SPAC4F10.13c	SPAC4F10.13c;mpd2	0.597098	0.857593	0.839756	1.09873	1.71171	0.992442	1.11566	0.531046	0.759652
	SPAC12G12.06c	SPAC12G12.06c	1.24046	1.74618	1.05268	0.985943	1.04198	0.642161	0.705996	1.39118	1.29909
	SPAC15A10.05c	SPAC15A10.05c	1.32503	0.865201	0.964886	0.99737	1.14634	0.840642	0.986857	0.708869	0.842684
dak1	SPAC22A12.11	SPAC22A12.11;dak1	0.855036	1.13716	0.899237	0.954522	0.940592	0.906068	0.942807	1.01966	1.08165
dak2;dak1	SPAC977.16c	SPAC977.16c;dak2;dak1	0.421343	0.481638	0.914138	1.28137	1.34731	1.56606	1.48987	0.840261	1.19508
	SPAC3H1.09c	SPAC3H1.09c	1.71357	1.34079	1.11602	0.946412	1.12083	1.00369	1.04973	0.971964	1.10533
irp1	SPACUNK4.12c	SPACUNK4.12c;irp1	1.84091	1.58226	1.28431	0.820935	1.09042	0.720093	0.662537	1.30083	1.23672
	SPCC24B10.08c	SPCC24B10.08c	0.862152	0.732356	0.949792	1.36998	1.21426	0.948923	0.957795	1.18259	0.899154
ppk6	SPAC1805.01c	SPAC1805.01c;SPAPJ736.02c;ppk6	1.3636	1.71702	1.04676	0.633991	0.960154	0.585331	0.651596	1.08932	0.920192
	SPBC1306.01c	SPBC1306.01c;SPBC409.22c	3.09926	4.5994	4.49842	2.92947	2.82187	3.40727	4.61394	0.849842	0.951105
	SPBC530.15c	SPBC530.15c;SPBC661.01	1.37459	1.14349	0.983525	0.837577	1.10908	0.827526	0.758138	0.998956	1.01892
	SPBC1683.06c	SPBC1683.06c	0.72912	1.16346	1.0063	1.27057	1.01439	1.16215	1.12421	0.914553	1.50182
mis17	SPBC21.01	SPBC21.01;SPBC776.19;mis17	1.59506	1.24399	0.982351	0.705364	0.937037	0.728513	0.726581	0.954483	0.864548
res1;goa2;sct1	SPBC725.16	SPBC725.16;res1;goa2;sct1	0.752461	0.737225	0.99386	0.960846	1.2554	0.809067	0.958508	0.962507	0.788242
	SPBC21.02	SPBC21.02	0.659236	0.774223	0.958333	0.866898	0.890988	0.751189	0.901886	0.59156	0.959396
	SPBC6B1.05c	SPBC6B1.05c	1.6468	1.14952	0.81503	1.18357	1.31928	0.956827	0.899424	1.09439	0.909219
med8;sep15	SPBC21.04	SPBC21.04;med8;sep15	1.53515	1.8792	0.956733	0.947564	0.992647	1.00359	1.02952	1.29459	0.988174
	SPCC663.14c	SPCC663.14c	1.28448	0.887696	1.08949	1.0566	1.05317	1.11981	1.25026	0.666938	1.01546
uba2;fub2	SPBC16H5.03c	SPBC16H5.03c;uba2;fub2	1.43024	1.59166	1.21578	1.04602	1.04226	0.753067	0.824975	0.709051	0.962079
	SPBC16C6.01c	SPBC16C6.01c;SPBC543.11c	4.07621	1.28	1.01012	1.02468	1.03739	0.797696	1.02599	0.942304	0.940447
uba3	SPAC24H6.12c	SPAC24H6.12c;uba3	0.679723	0.850318	0.970965	0.952908	1.28054	0.796836	0.879999	0.809052	0.834981
uba5	SPAC323.06c	SPAC323.06c;uba5	0.927599	0.833406	0.821022	0.856771	0.935811	0.805998	0.838205	1.10977	0.985346
ste13	SPBC776.09	SPBC776.09;ste13	1.59287	1.49585	1.3255	0.832599	1.00933	0.657967	0.817721	1.08366	0.977861
	SPAC23H3.15c	SPAC23H3.15c;SPAC25H1.01c	0.936535	1.60608	0.990626	0.916534	0.917982	0.733578	0.723511	0.843529	0.924798
erg12	SPAC13G6.11c	SPAC13G6.11c;erg12	1.11111	0.755837	1.1463	0.91684	1.0689	0.76491	0.794023	1.06275	0.897416
ste20;ste16	SPBC12C2.02c	SPBC12C2.02c;ste20;ste16	0.778468	1.08832	0.801912	0.638227	0.874182	0.703798	0.765242	0.933538	0.799403
	SPAC12G12.07c	SPAC12G12.07c	1.0234	0.669267	0.913617	0.764758	0.770062	0.83542	0.979615	0.917298	0.968473
ggt2;ggt	SPAC56E4.06c	SPAC56E4.06c;ggt2;ggt	0.738097	1.09538	0.87709	0.770805	0.91027	0.806972	0.829213	1.18551	1.48582
mra1	SPAC18G6.07c	SPAC18G6.07c;mra1	1.36562	1.10239	1.38416	1.59394	1.3716	1.07374	1.24809	1.43664	0.822856
set1	SPCC306.04c	SPCC306.04c;set1	0.956187	1.11868	1.07324	1.35046	1.15284	1.02151	0.972052	1.51812	0.98618
	SPACUNK4.13c	SPACUNK4.13c	1.09671	1.27689	0.926761	0.87807	0.909656	0.926807	0.922553	1.05937	1.21726
cta4;sev4	SPACUNK4.07c	SPAC2E11.07C;SPACUNK4.07c;SPAPYUK71.01;cta4;sev4	2.06832	2.72022	1.16671	0.854242	0.680793	0.551644	0.744267	1.01091	0.836776
	SPNCRNA.103	SPNCRNA.103	1.42002	1.19449	1.13734	0.901319	1.16933	0.702949	0.864539	0.995273	0.944888
	SPAC1805.02c	SPAC1805.02c	3.04712	2.50526	1.19148	1.04205	1.02779	0.54118	0.595989	1.1333	0.933128
	SPCC285.03	SPCC285.03	1.30108	1.59506	1.04729	0.849978	1.36228	0.759619	0.877653	0.85173	0.736978
	SPAC3G9.01	SPAC3G9.01	1.37909	1.43387	0.977495	1.07993	1.12998	0.850707	1.00658	1.15104	0.911327
	SPCC285.04	SPCC285.04	2.02052	2.24455	1.0071	0.812403	1.1843	0.774086	0.805979	0.765275	0.881192
fap1	SPBC354.15	SPBC354.15;fap1	1.51575	1.33154	0.974321	0.781745	0.74833	0.925054	0.912637	0.880237	1.16339
cyk3	SPAC9G1.06c	SPAC9G1.06c;cyk3	2.09364	1.71022	1.09772	0.867328	1.43907	0.806671	0.873382	0.807912	1.3124
mfs1	SPBC16A3.17c	SPBC16A3.17c;mfs1	1.11378	0.849686	0.800457	0.887778	1.33419	0.607467	0.925118	1.08649	0.718738
anc1	SPBC530.10c	SPBC530.10c;anc1	0.71701	0.746489	1.2559	1.14522	1.06484	1.21975	1.13962	1.09763	1.33695
	SPAC1782.08c	SPAC1782.08c	0.665116	0.751966	0.788053	0.895865	1.1733	0.854878	0.873307	0.851288	1.07412
erg24	SPBC16G5.18	SPBC16G5.18;erg24	2.50998	1.69898	0.942653	0.763374	0.910763	0.695423	0.790413	1.23351	1.23823
	SPAC3A12.13c	SPAC3A12.13c	2.2055	1.69726	1.19932	0.992611	1.3686	0.827291	0.833517	1.27133	1.09503
	SPAC630.10	SPAC630.10	1.35876	1.27724	1.20881	1.05144	1.32154	0.844826	0.864036	1.05175	0.900352
uvi15	SPBC649.04	SPBC649.04;uvi15	1.19592	1.37587	1.15027	1.20327	1.06077	0.933284	1.00843	1.03467	0.775644
	SPAC630.11	SPAC630.11	1.59019	0.910247	0.922114	0.826143	1.14792	0.961811	0.887939	1.38992	0.67327
	SPAC630.12	SPAC630.12	1.50221	1.20177	1.01126	0.916265	0.894629	0.818075	0.885926	0.973783	1.17503
fas2;lsd1;lsd	SPAC4A8.11c	SPAC4A8.11c;fas2;lsd1;lsd	1.14284	1.28995	1.02712	1.19565	0.935667	0.839924	0.951132	1.09918	0.853884
	SPAC630.15	SPAC630.15	0.948577	0.935875	1.33624	1.47598	1.35314	1.31539	1.4771	1.0797	0.838276
	SPAC19B12.01	SPAC19B12.01;SPAC4F10.21	1.9237	0.509476	0.988447	0.903942	1.23488	0.779119	0.793317	1.12651	0.863087
	SPCC23B6.01c	SPCC23B6.01c	0.96904	1.8412	0.901169	0.89275	1.02787	0.89623	1.00513	0.979015	0.998871
	SPAC19B12.08	SPAC19B12.08	2.0876	1.42405	1.18665	1.02811	1.33488	1.21586	1.32931	1.28345	1.10268
	SPAC23C4.06c	SPAC23C4.06c	1.08238	1.18853	0.855366	1.11673	0.91768	0.968798	0.998202	0.991668	0.907802
		NULL_SPBC428.09c
flp1;clp1	SPAC1782.09c	SPAC1782.09c;flp1;clp1	0.747725	1.65845	1.38624	0.859882	1.18191	1.0266	1.07762	0.93566	0.835371
uvi22;rrg1	SPCC338.11c	SPCC338.11c;uvi22;rrg1	0.86012	0.971473	0.933171	0.771222	0.990424	1.04949	1.07469	0.716145	0.906848
sst2	SPAC19B12.10	SPAC19B12.10;sst2	0.942585	1.50702	1.05079	1.11574	1.04176	0.77804	0.807502	1.0681	1.083
	SPCC23B6.02c	SPCC23B6.02c	1.02854	1.29208	0.854253	0.783151	0.729437	0.754533	0.785384	0.644625	1.20153
	SPBC31E1.05	SPBC31E1.05	0.792069	1.19842	1.34177	1.10408	0.978935	1.04249	1.06863	0.943802	0.964358
mnl1	SPAC23A1.04c	SPAC23A1.04c;mnl1	1.6009	1.49174	0.954083	0.834851	1.17868	0.772839	0.862536	0.844524	0.738611
	SPAC9G1.08c	SPAC9G1.08c	1.3571	0.951288	1.20825	1.38689	1.14184	1.09296	1.05393	1.00947	0.798165
pof1	SPAC57A10.05c	SPAC57A10.05c;pof1	0.937733	1.17258	1.0743	0.911253	1.03027	0.803955	0.781397	0.809141	1.02858
	SPCC1919.03c	SPCC1919.03c	1.31935	1.39715	0.91464	0.989386	1.19816	0.770311	1.00668	1.17284	1.17897
rsm19	SPAC1751.02c	SPAC1751.02c;rsm19
pof3	SPCC338.16	SPCC338.16;pof3	1.24436	1.39017	0.88107	1.07406	1.03863	1.04285	1.07061	1.06822	0.767618
mrpl9	SPAC644.17c	SPAC644.17c;mrpl9	1.93075	1.35218	1.07547	1.19192	1.24899	1.17209	1.01708	0.893774	0.642582
dic1	SPBC646.17c	SPBC646.17c;SPBC855.01c;SPBP35G2.01c;dic1	1.25761	2.12209	1.28531	1.06709	1.22215	0.979873	1.12982	0.753658	0.804211
uvi31	SPBC16E9.06c	SPBC16E9.06c;uvi31	1.38532	1.19036	0.92279	0.971965	1.02804	0.659728	0.796037	0.848078	0.909175
	SPBC3D6.03c	SPBC3D6.03c	1.06851	0.369193	0.811486	1.06422	1.67759	1.11397	1.07747	0.826881	1.01694
	SPAC17A2.02c	SPAC17A2.02c	1.19716	1.35122	0.986951	0.830456	0.863578	0.751513	0.781155	1.08587	1.35236
	SPCC1393.06c	SPCC1393.06c	1.25269	1.04422	0.913655	0.899975	1.06303	0.899549	0.893185	0.857454	0.717115
uvde;uve1	SPBC19C7.09c	SPBC19C7.09c;uvde;uve1	0.762831	0.965602	0.893483	0.916861	0.928481	1.06355	1.01739	0.994311	1.2411
rps8;rps8-1;rps801	SPAC2C4.16c	SPAC2C4.16c;rps8;rps8-1;rps801	1.4002	1.15744	1.27663	1.65923	1.4964	1.31262	1.31125	0.95855	0.576996
rps8-2;rps802	SPAC521.05	SPAC521.05;rps8-2;rps802	0.865543	1.57478	0.997696	0.822164	1.03011	0.90264	0.889029	1.03061	1.23909
	SPAC18G6.09c	SPAC18G6.09c	0.821406	1.25404	0.649086	1.06256	0.927182	1.11755	1.09421	0.743079	1.06612
	SPAC13G7.09c	SPAC13G7.09c	1.01427	1.11041	0.888087	0.998262	1.06784	0.895238	0.890814	0.944784	1.03639
	SPBCPT2R1.04c	SPBCPT2R1.04c
stl1;spo14	SPBC3H7.01	SPBC3H7.01;SPBP16F5.01c;stl1;spo14	0.706229	0.90197	0.86205	1.0353	1.06262	0.961687	1.02022	0.840824	1.02169
TPK;pka1;tpk;git6	SPBC106.10	SPBC106.10;TPK;pka1;tpk;git6	0.803329	0.812366	1.00879	0.915905	0.919983	0.957242	0.977474	0.988715	1.35709
rgs1;YA8c	SPAC22F3.12c	SPAC22F3.12c;rgs1;YA8c	0.690785	1.47108	0.850543	0.824694	0.905335	0.616742	0.759571	0.815202	1.02823
	SPCC777.17c	SPCC777.17c	0.806885	1.20238	0.976971	0.638361	1.02457	0.908204	0.941618	0.966935	0.920562
tim17	SPAC3A12.16c	SPAC3A12.16c;tim17
	SPBC887.13c	SPBC887.13c	2.37725	1.5146	1.36918	0.90721	0.768622	0.691295	0.649223	0.995036	1.0023
mad1	SPBC3D6.04c	SPBC3D6.04c;mad1	2.65056	2.72432	1.43395	1.26024	1.38638	0.824857	0.816642	1.15381	1.02738
vma6	SPAC17A2.03c	SPAC17A2.03c;vma6	0.728299	1.06025	1.03725	1.07275	0.902997	0.724762	0.834523	1.05289	1.0239
	SPCC1393.07c	SPCC1393.07c	0.68631	0.65279	0.823789	0.939305	0.811913	1.06683	0.875737	0.860808	1.08146
	SPAC1039.05c	SPAC1039.05c
	SPCC23B6.04c	SPCC23B6.04c	0.834936	0.911963	1.14553	1.10212	1.12022	1.00983	1.12695	1.01854	0.925989
skb1;rmt5	SPBC16H5.11c	SPBC16H5.11c;skb1;rmt5	0.870074	1.05448	0.793236	1.34374	1.62202	0.852658	0.913215	0.964107	0.894614
skb5	SPCC24B10.13	SPCC24B10.13;skb5	0.833539	1.24427	1.22183	1.11008	1.32098	1.20659	1.16559	1.49801	1.3541
	SPAC23C4.09c	SPAC23C4.09c	1.22246	0.608154	1.22	0.887274	1.38395	0.796667	0.844844	0.661545	0.612702
	SPBCPT2R1.05c	SPBCPT2R1.05c
tnr3;TPK	SPAC6F12.05c	SPAC6F12.05c;tnr3;TPK	0.911265	0.859028	0.839215	0.89636	0.906147	0.914446	1.02501	1.16661	0.657541
	SPAC20G8.04c	SPAC20G8.04c	0.75992	1.00417	1.16708	0.958139	0.813811	1.16096	1.09754	1.02504	1.51257
sgo1	SPBP35G2.03c	SPBP35G2.03c;sgo1	1.51364	1.30326	0.888327	0.821684	0.956419	0.810616	0.998268	1.13645	0.883716
	SPBC21C3.03	SPBC21C3.03	2.0662	1.69924	1.02902	0.821615	0.79259	0.860918	0.866515	1.11389	1.4324
	SPCC126.01c	SPCC126.01c;SPCC576.18c	1.59179	1.54889	1.2303	0.944169	0.912785	0.804847	0.898709	0.905821	1.06598
	SPBC21C3.06	SPBC21C3.06	0.885107	0.988827	1.11849	0.813671	1.11723	0.834561	0.898067	0.975904	0.862895
	SPAC683.03	SPAC683.03	1.01634	1.40373	1.15526	0.932614	1.2106	1.16605	1.1325	0.897111	1.4428
nse1	SPCC550.05	SPCC550.05;nse1	1.17945	1.70394	1.03884	0.91624	1.00555	0.642753	0.793498	1.12183	0.818192
cys12;cys1b	SPAC3A12.17c	SPAC3A12.17c;cys12;cys1b	0.759127	0.792042	0.926995	1.03041	1.05887	1.20892	1.1368	1.02184	1.28605
	SPAC17A2.04c	SPAC17A2.04c	1.91627	2.83193	1.07845	0.841425	0.829204	0.692387	0.71242	1.10529	0.923999
	SPCC550.07	SPCC550.07	1.24419	0.863172	0.916521	0.957311	0.923323	1.00113	0.944349	1.05885	1.43807
ura1	SPAC22G7.06c	SPAC22G7.06c;ura1	1.07014	1.24794	1.05603	1.0232	1.08428	0.885217	0.931616	1.12578	0.973744
	SPCC550.08	SPCC550.08	0.844245	1.38398	1.09588	1.03403	0.765517	0.920978	0.910346	1.03153	1.04323
	SPCC550.09	SPCC550.09	1.46688	1.27058	0.930592	0.96514	0.817871	0.8753	0.986021	0.938767	1.05844
ura3	SPAC57A10.12c	SPAC57A10.12c;ura3	1.05474	0.950136	0.883155	1.109	0.917616	0.883969	0.877919	0.766672	0.970838
ura4	SPCC330.05c	SPCC330.05c;ura4	0.949613	1.10616	0.844322	1.33219	1.47832	0.91124	0.987392	0.928738	0.863353
	SPAP27G11.04c	SPAP27G11.04c	0.947687	1.23946	1.07742	1.03177	1.19584	0.747875	0.928437	1.2127	1.04623
klp1	SPBC15D4.01c	SPBC15D4.01c;SPBC2D10.21c;klp1	1.35191	1.6874	1.29398	0.929707	1.09607	0.716478	0.792596	1.12541	0.919629
	SPAC4G9.04c	SPAC4G9.04c	0.589997	1.28624	1.09265	1.03853	0.835802	1.54117	1.52613	0.99005	0.931036
Nup133b;nup132	SPAC1805.04	SPAC1805.04;Nup133b;nup132	0.484059	1.0447	0.818563	1.04526	0.782645	0.901194	0.925897	1.06627	1.44726
	SPBC244.02c	SPBC244.02c
taf11	SPAC13D6.03c	SPAC13D6.03c;taf11	1.45094	1.64822	0.943686	1.05852	0.901421	0.716831	0.952145	1.28636	0.706603
klp5;sot1	SPBC2F12.13	SPBC2F12.13;klp5;sot1	1.93071	1.55296	1.10169	0.886558	1.02277	0.905477	0.984072	0.887988	0.796734
sot2;klp6	SPBC1685.15c	SPBC1685.15c;SPBC649.01c;sot2;klp6
cuf1	SPAC31A2.11c	SPAC31A2.11c;cuf1	3.39746	1.93586	1.26609	0.983051	0.928573	0.700334	0.745343	0.776139	0.676662
klp8	SPAC144.14	SPAC144.14;klp8	3.78416	4.47647	3.33181	2.16873	1.71763	4.24836	5.23279	0.808329	1.18809
gtp1;gtp1B49.05	SPBC354.01	SPBC354.01;SPBC649.06;gtp1;gtp1B49.05	0.875382	1.58675	0.946331	1.02866	1.00114	0.717409	0.743571	1.3058	1.04505
dos1;cmc1;raf1;clr8	SPCC613.12c	SPCC613.12c;dos1;cmc1;raf1;clr8	1.27278	0.944148	0.919743	0.766262	1.04132	0.63512	0.697137	0.993828	1.40476
	SPBCPT2R1.06c	SPBCPT2R1.06c
ncs1	SPAC18B11.04	SPAC18B11.04;ncs1	2.46221	1.31237	1.07626	0.824875	0.997959	0.688572	0.865428	1.38681	0.879687
gpi18	SPAC18B11.05	SPAC18B11.05;gpi18	0.964468	0.812527	0.956047	0.876584	1.05898	0.809982	0.921827	1.14547	0.872865
	SPAC18B11.06	SPAC18B11.06	0.949945	0.552959	0.886323	0.841851	0.918284	1.06045	0.989611	0.99841	1.01078
	SPBC21C3.11	SPBC21C3.11	1.81652	1.38202	1.37392	1.39919	1.55487	0.932251	1.08987	1.07757	0.948576
	SPAC16A10.01	SPAC16A10.01	1.67217	1.26102	0.993349	1.00705	0.920198	1.05621	1.00423	1.24345	0.97075
	SPAC16A10.02	SPAC16A10.02	1.80131	0.986454	1.13222	0.702469	1.00578	0.631175	0.69305	1.18687	0.887058
	SPBP35G2.04c	SPBP35G2.04c	1.29487	1.27222	1.07643	1.1411	1.10655	0.839532	0.96516	1.43565	1.21464
aur1	SPAC3H8.06	SPAC3H8.06;aur1	1.86679	1.28019	0.934076	0.572843	1.13916	0.580812	0.609185	1.11859	0.956018
	SPCC550.11	SPCC550.11	1.52792	2.3067	1.5108	1.27468	1.54634	1.37059	1.38856	1.06093	1.00372
rho4	SPAC16A10.04	SPAC16A10.04;rho4
mrp4	SPAC24C9.10c	SPAC24C9.10c;mrp4	0.844434	1.52605	0.997203	0.822167	1.17368	0.918038	0.819051	1.10528	1.00505
arp6	SPCC550.12	SPCC550.12;arp6	1.25752	1.35446	1.21056	0.835686	1.18676	0.842304	0.950604	1.09173	0.945408
	SPAC3G9.02	SPAC3G9.02	0.864058	1.4056	1.07619	1.01857	1.07155	1.01275	1.12425	0.994515	0.816779
	SPCC285.05	SPCC285.05	0.837082	1.17243	0.929591	1.12359	1.21525	0.873611	1.01228	1.00972	0.830449
ssu72	SPAC3G9.04	SPAC3G9.04;ssu72	1.74509	2.39892	1.46262	0.88942	1.06934	0.721831	0.73728	1.01195	0.840991
ucp2;ubp33;ubp14	SPBC6B1.06c	SPBC6B1.06c;ucp2;ubp33;ubp14	1.93662	2.08897	1.29763	1.26303	1.50883	0.776503	0.825697	1.00099	0.714978
	SPAC3G9.05	SPAC3G9.05	0.638415	1.02268	1.19857	0.952902	0.911117	1.18825	1.07008	0.990091	1.50364
	SPAC3G9.06	SPAC3G9.06	1.5928	0.706349	0.76078	0.959744	1.08415	0.910836	0.90393	0.729158	0.767435
	SPCC663.15c	SPCC663.15c	0.944145	0.885325	0.8308	0.892516	1.26498	0.886293	0.962373	0.4749	0.583569
png1	SPAC3G9.08	SPAC3G9.08;png1	1.75851	0.811087	0.917429	0.967866	1.45503	1.0208	0.970852	1.10381	1.03817
eco1;eso1	SPBC16A3.11	SPBC16A3.11;eco1;eso1	1.2377	1.29158	0.988378	1.13883	1.15069	1.12698	1.47843	0.785719	0.891914
kap111	SPAC22G7.02	SPAC22G7.02;kap111	0.662204	0.850143	0.770662	0.899219	1.63582	0.86515	1.13978	0.901971	0.846869
	SPAC22G7.03	SPAC22G7.03
	SPAC1565.07c	SPAC1565.07c
ubp13;pan2	SPAC22G7.04	SPAC22G7.04;ubp13;pan2	1.70137	1.00587	1.22003	0.936386	0.924935	0.593234	0.726999	0.840895	0.929921
	SPAC22G7.05	SPAC22G7.05	1.10871	0.632582	0.734939	0.971306	1.02555	0.57856	0.901503	0.74388	1.17144
	SPAC694.02	SPAC694.02	1.54602	1.25218	1.11098	1.06326	1.34702	1.0328	1.09905	1.03222	0.870943
ins1	SPCC306.05c	SPCC306.05c;ins1	0.992896	0.751351	1.20035	1.08015	0.951396	1.16541	1.21961	1.17535	0.657598
fzo1	SPBC1706.03	SPBC1706.03;SPBC24E9.01;SPBC839.01;fzo1	1.56838	0.686858	0.864121	0.732961	1.07057	0.774838	0.814081	0.698041	0.815854
	SPAC694.03	SPAC694.03
	SPBC839.02	SPBC24E9.02;SPBC839.02	0.841174	1.08406	0.911305	0.847184	0.87029	0.914753	1.02485	0.919863	1.19524
ppk8	SPAC22G7.08	SPAC22G7.08;ppk8	0.853699	0.865871	1.12814	0.93936	1.04665	0.795479	0.892309	1.38926	0.811558
	SPAC4H3.02c	SPAC4H3.02c	1.09791	1.1433	1.01562	0.890233	1.03295	0.653239	0.722071	1.21555	0.926103
ibp1	SPBC839.07	SPBC24E9.07;SPBC839.07;ibp1	0.844695	1.08281	0.86364	0.807755	0.965221	0.703701	0.741808	0.713787	0.807228
ucp10	SPCC285.11	SPCC285.11;ucp10	1.17644	1.82026	1.41792	0.872011	0.812533	0.769687	0.828974	1.3219	1.01702
	SPAC1805.03c	SPAC1805.03c	0.484059	1.0447	0.818563	1.04526	0.782645	0.901194	0.925897	1.06627	1.44726
aes1	SPBPB21E7.07	SPAPB21E7.07;SPBPB21E7.07;aes1	1.17734	1.61188	1.72751	1.72164	1.29968	1.36895	1.63127	0.806315	1.21636
	SPCC285.14	SPCC285.14	1.36383	1.53756	1.25479	1.02355	1.13275	0.84499	0.881963	1.27583	0.817153
	SPAC3G9.12	SPAC3G9.12
rps14-1;rps1401;rps14	SPAC3H5.05c	SPAC3H5.05c;rps14-1;rps1401;rps14	1.73695	1.13674	0.767676	1.17255	1.03798	1.10023	1.05922	1.18627	0.886946
rps1402;rps14;rps14-2	SPBC18H10.13	SPBC18H10.13;rps1402;rps14;rps14-2	1.01081	0.605784	0.805287	1.40444	1.27042	1.52743	1.29255	0.881225	1.01113
spp27;uaf30	SPCC285.17	SPCC285.17;spp27;uaf30
ubc1	SPBC2D10.20	SPBC2D10.20;ubc1	2.16629	1.54285	1.06558	1.04499	1.08142	0.814473	0.87218	1.06904	1.2267
	SPCC1902.02	SPCC1902.02;SPCC663.16c	2.02052	2.35717	1.32912	0.872959	1.11005	0.628067	0.672849	0.79239	1.30135
pof13	SPBC1271.01c	SPBC1271.01c;pof13	1.26523	1.31848	1.03582	1.05025	0.928659	0.946454	0.986144	1.09661	0.950092
	SPBC16C6.03c	SPBC16C6.03c	1.15345	1.27931	1.01414	0.915942	0.786468	0.873179	0.917913	1.20083	0.823252
ubc4	SPBC119.02	SPBC119.02;ubc4	2.10962	1.1366	1.16423	1.28327	1.48449	1.37644	1.37966	0.893893	1.16702
ubc6	SPAC10F6.05c	SPAC10F6.05c;ubc6	1.47663	1.15805	1.09222	1.07645	1.05154	0.918532	0.962658	1.12868	1.05941
ubc8	SPBC211.07c	SPBC211.07c;ubc8	1.84991	1.73311	1.16533	1.04619	1.07573	0.963011	0.931662	1.11049	0.926622
	SPCC970.02	SPCC970.02	0.95939	0.837347	1.0625	0.884926	0.797458	0.915745	0.95745	1.1161	1.28661
	SPAC4F10.16c	SPAC4F10.16c	0.693022	0.895394	0.848648	0.959556	1.11564	0.89857	0.995513	1.11409	0.880273
	SPCC970.03	SPCC970.03	0.808402	0.898526	1.07708	0.990405	0.805048	0.861483	0.874409	1.16292	1.31931
	SPCC970.06	SPCC970.06	1.24921	2.0218	1.14575	1.1428	1.22886	0.860351	0.982529	0.814755	0.849603
	SPAC3H8.05c	SPAC3H8.05c	0.785252	1.05856	1.07722	0.873862	1.03167	0.888563	0.976607	0.720692	0.734685
	SPAC22G7.10	SPAC22G7.10	0.750972	0.308841	0.674226	0.79389	1.07538	0.891787	0.833821	0.919691	0.972043
	SPCC970.08	SPCC970.08	0.971609	1.44396	1.43602	1.00822	1.04764	0.927572	1.12854	0.686862	0.706641
	SPBC1773.10c	SPBC1773.10c	0.845565	1.00959	1.07975	0.90346	0.958999	0.907095	1.08985	0.944094	1.17157
sec8;mut2	SPCC970.09	SPCC970.09;sec8;mut2	1.10108	0.666124	0.999358	1.04204	0.948439	1.03269	1.05376	1.34784	1.27432
	SPBC839.10	SPBC24E9.10;SPBC839.10
	SPCC306.06c	SPCC306.06c	0.815448	1.02843	0.938937	1.12951	1.01758	0.822931	0.799167	0.919953	0.934752
rpc31	SPBC839.12	SPBC24E9.12;SPBC839.12;rpc31	0.817204	0.502734	1.06018	0.874372	0.906226	0.810126	0.826945	1.36237	1.13021
	SPAC2F3.01	SPAC2F3.01;SPAC323.09	0.532706	0.620885	1.11413	0.867422	0.932469	0.921865	0.967968	1.0861	1.04029
clr3;hoc2	SPBC800.03	SPBC800.03;SPBSPU41410.03;clr3;hoc2	2.11292	3.24401	1.03733	0.906525	1.20374	0.683814	0.700395	1.15397	1.16664
	SPAC2F3.02	SPAC2F3.02	2.2392	1.06525	0.972295	1.10371	1.38663	0.938993	1.04712	1.18058	1.19777
clr4	SPBC428.08c	SPBC428.08c;clr4	1.34152	0.966197	0.984338	0.971266	1.12506	1.00911	0.938925	0.879574	1.09809
	SPAC4H3.03c	SPAC4H3.03c	0.746587	0.897952	1.02446	1.00022	0.882048	0.972956	0.990666	0.988285	0.925808
clr6	SPBC36.05c	SPBC36.05c;clr6	0.785594	1.35355	1.01966	0.803849	0.989019	0.977132	1.01472	0.825458	1.29134
	SPBC839.16	SPBC24E9.16;SPBC839.16	0.58148	0.806141	1.0952	0.817938	1.34097	0.962615	1.06922	0.691169	1.40246
rpb6;rpo15	SPCC1020.04c	SPCC1020.04c;rpb6;rpo15	2.56534	1.4777	1.39789	1.09737	0.967576	0.915486	0.982315	0.83057	0.891166
sut1	SPAC2F3.08	SPAC2F3.08;sut1	1.29571	1.23563	0.905	1.22338	0.793942	1.10516	1.02278	1.07157	0.833758
	SPAC22A12.12c	SPAC22A12.12c	0.631004	0.95981	1.0019	0.671248	0.916088	1.0213	0.840385	0.793693	1.05152
hem1	SPAC2F3.09	SPAC2F3.09;hem1	1.02406	0.989054	0.937657	0.703263	1.02586	0.785606	0.828651	0.666091	1.28024
	SPBC6B1.08c	SPBC6B1.08c	1.37268	1.57556	0.880368	1.00831	1.20186	0.804372	0.924704	1.21411	0.673046
rps10B;rps10;rps1002;rps10-2;c973;pi023	SPBP22H7.08	SPACTOKYO_453.11;SPBP22H7.08;rps10B;rps10;rps1002;rps10-2;c973;pi023	1.75243	0.856251	0.857785	1.23083	1.3288	1.18549	1.42236	0.919737	0.608126
arg11	SPAC4G9.09c	SPAC4G9.09c;arg11	1.75356	2.06641	1.07892	0.84571	1.38264	0.839572	0.998208	1.35098	0.949936
tom7	SPBC27B12.10c	SPBC27B12.10c;tom7	1.18651	0.994056	1.28823	0.983479	0.908223	1.03332	1.0068	1.11595	1.40313
mis18	SPCC970.12	SPCC970.12;mis18
ryh1BC5.03;rad31;uba4	SPAC4C5.04	SPAC4C5.04;ryh1BC5.03;rad31;uba4	1.02832	1.25279	1.14641	1.14347	0.849874	1.20375	1.24687	0.956907	1.10827
	SPAC15A10.09c	SPAC15A10.09c	0.861493	1.51285	0.953602	1.00484	0.853963	0.859526	0.889466	1.02758	1.26751
mvd1	SPAC24C9.03	SPAC24C9.03;mvd1	1.57677	1.13705	0.887853	0.892905	1.09162	0.984638	0.912966	1.28817	0.84009
	SPAC24C9.04	SPAC24C9.04	1.67084	1.05023	1.29794	1.16642	1.30647	1.36833	1.35866	0.806128	1.21406
	SPBC1773.11c	SPBC1773.11c	1.81523	1.12139	0.974745	1.04874	1.03373	0.907588	1.0039	0.858191	1.06649
	SPNCRNA.92	SPNCRNA.92	0.67037	1.08705	1.51019	1.49219	1.37784	1.44879	1.60198	0.873332	0.882815
	SPAC24C9.08	SPAC24C9.08	0.69349	0.586439	0.758246	0.845197	0.850935	0.951434	0.879566	0.811455	1.17587
	SPAC24C9.09	SPAC24C9.09
	SPCC306.07c	SPCC306.07c	0.602599	1.81549	0.736607	0.998265	0.894948	0.903025	0.963114	0.973802	0.870687
	SPAC2F3.10	SPAC2F3.10	0.721512	0.671383	0.904715	1.01397	1.07358	0.948442	0.988757	1.44424	1.14321
	SPAC2F3.11	SPAC2F3.11	0.918696	0.939466	0.952679	1.04766	0.838152	1.04992	1.08261	0.870009	1.15116
	SPAC4H3.04c	SPAC4H3.04c	0.883258	0.763021	1.0317	1.0035	0.895931	0.99253	0.938158	1.21961	1.44165
	SPACUNK4.16c	SPACUNK4.16c	1.30711	1.08713	0.631528	1.05308	1.24526	0.832972	0.784916	0.742041	1.39459
lsk1	SPAC2F3.15	SPAC2F3.15;lsk1	2.03872	1.12303	0.987623	1.07435	1.23037	0.831942	0.96714	1.1159	0.583675
	SPAC2F3.16	SPAC2F3.16	1.44174	1.27319	1.07705	0.969221	0.990016	0.815588	0.851805	0.805682	1.01755
SPAC2F3.17c	SPAC2F3.18c	SPAC2F3.18c;SPAC2F3.17c	0.721512	0.671383	0.904715	1.01397	1.07358	0.948442	0.988757	1.44424	1.14321
ccq1	SPCC188.07	SPCC188.07;ccq1	2.13968	1.92272	1.03776	1.04357	1.05319	0.738506	0.811741	0.930737	1.03219
nbs1	SPBC6B1.09c	SPBC6B1.09c;nbs1	1.03844	1.11939	0.961074	0.889661	1.09622	0.804365	0.913989	0.932005	0.889795
	SPBC16A3.02c	SPBC16A3.02c	1.44075	1.35998	1.11487	1.28705	1.62763	1.19382	1.47486	0.581395	0.919905
	SPBC1271.03c	SPBC1271.03c	1.04173	1.09582	1.21638	0.996864	1.08261	0.866251	0.9899	0.900001	1.35211
cdc28;cdc28BB10.02;prp8;rps4;cdc28B21.07c	SPBC19C2.01	SPBC19C2.01;SPBC21B10.01c;SPBC874.01;cdc28;cdc28BB10.02;prp8;rps4;cdc28B21.07c	2.89457	2.72866	1.20237	0.767714	1.12391	0.431314	0.48405	0.716518	1.07686
	SPBP19A11.02c	SPBP19A11.02c	0.995428	0.847976	0.982376	1.15032	1.0709	0.944664	1.07264	0.786915	0.977719
pi067	SPBC27B12.11c	SPBC27B12.11c;pi067	0.755464	0.871454	0.766858	0.700714	0.950133	0.915154	0.910903	0.994881	0.862351
	SPAC24C9.11	SPAC24C9.11	0.844434	1.52605	0.997203	0.822167	1.17368	0.918038	0.819051	1.10528	1.00505
	SPBC1289.10c	SPBC1289.10c	1.14537	0.878885	0.944164	0.710068	1.25351	0.744842	0.862336	0.760216	1.05825
	SPAC3H8.07c	SPAC3H8.07c	1.49085	0.983746	0.991173	0.748018	1.05085	0.795378	0.897277	1.50321	0.92044
	SPBC12C2.03c	SPBC12C2.03c	1.33523	1.38367	0.834421	0.773886	0.845109	0.840276	0.781401	1.13395	0.746928
	SPAC24C9.14	SPAC24C9.14	1.49514	1.19668	1.01386	0.870673	1.45741	0.555189	0.676565	0.81084	1.26851
	SPBC609.01	SPAC609.01;SPBC609.01	1.02352	1.21713	1.00967	1.02989	0.805333	0.837559	0.916319	1.36296	1.0883
	SPCC306.08c	SPCC306.08c	0.614248	1.17996	0.925189	0.780399	1.18454	0.830427	0.905524	0.970962	1.11343
ptn1	SPBC609.02	SPAC609.02;SPBC609.02;ptn1	2.20487	1.81716	1.3652	0.796151	1.11149	0.635565	0.657712	1.14401	1.21209
	SPBC609.03	SPAC609.03;SPBC609.03	1.5305	0.922214	1.12141	1.07509	0.965197	0.928622	0.925502	0.8319	1.30861
caf5	SPBC609.04	SPAC609.04;SPBC609.04;caf5	1.30843	1.01885	0.759993	0.843469	0.752341	0.675054	0.661093	0.936061	1.01328
	SPBC609.05	SPAC609.05;SPBC609.05
	SPBC29A10.10c	SPBC29A10.10c	3.51999	1.88025	1.29858	0.784868	1.2717	0.883128	1.01113	0.98134	1.12329
	SPCC550.14	SPCC550.14	0.705345	1.55164	1.17188	1.0329	0.893137	0.813327	0.877378	0.883817	1.38215
	SPBC3D6.06c	SPBC3D6.06c	1.39698	1.46864	1.14162	1.1572	1.09068	0.787149	0.92589	1.03265	0.985991
	SPBC21C3.19	SPBC21C3.19	1.1654	1.72648	0.930699	0.745706	1.00396	0.949831	0.918499	0.775066	1.46639
	SPCC1393.09c	SPCC1393.09c	0.967048	1.50843	1.25143	1.03148	1.17762	0.985191	0.959613	0.914424	0.898127
	SPBC887.15c	SPBC887.15c	0.877894	1.02452	0.972298	1.23925	1.30232	0.994028	1.02884	0.804652	0.947193
ish1	SPBC365.12c	SPBC365.12c;ish1	0.823792	1.00176	1.07899	0.847063	1.00816	0.778171	0.85999	0.864648	1.15318
	SPAC1039.07c	SPAC1039.07c	0.841398	0.882094	1.18867	1.01028	0.894827	1.0404	1.16981	1.27277	1.6497
	SPAC3A11.13	SPAC3A11.13;SPAC3H5.02	1.38103	1.48828	1.04933	0.904081	1.41626	0.768791	0.872283	0.610645	0.654856
	SPAC1805.10	SPAC1805.10
	SPCC569.03	SPCC569.03	1.10721	1.72449	1.2269	1.29616	1.6962	0.939512	1.06527	1.09751	1.37013
aar2	SPAC3H5.04	SPAC3H5.04;aar2	1.11544	1.53669	1.05808	1.14016	1.31024	1.32679	1.29899	0.975193	1.0172
	SPCC569.04	SPCC569.04	1.83899	1.86448	1.04842	0.703669	1.02438	0.729932	0.88829	0.935483	1.19059
sdc1	SPCC18.11c	SPCC18.11c;sdc1	1.05814	1.06724	1.14012	1.05237	1.14864	0.948037	1.00182	1.15521	1.22424
	SPCC569.06	SPCC569.06	0.725594	0.978902	0.965329	0.692699	0.994587	0.981035	1.0295	1.13772	1.08571
	SPAC1805.14	SPAC1805.14	0.8476	0.911659	1.50723	1.08868	1.29368	1.19801	1.25872	1.10329	1.19415
	SPCC569.07	SPCC569.07	0.880107	1.19589	1.07152	0.858935	1.07161	0.811466	0.8954	0.78021	1.1714
	SPAC1610.02c	SPAC1610.02c	1.24951	0.842027	0.92394	1.10512	1.33219	0.923739	0.901729	1.01616	0.819289
btb3	SPAC13D6.04c	SPAC13D6.04c;btb3
	SPNCRNA.70	SPNCRNA.70
	SPNCRNA.71	SPNCRNA.71	1.44138	1.91843	1.73764	1.61748	1.46955	2.01486	2.34564	1.03997	1.16066
	SPNCRNA.72	SPNCRNA.72
	SPNCRNA.73	SPNCRNA.73
	SPNCRNA.74	SPNCRNA.74
	SPNCRNA.76	SPNCRNA.76	1.31191	1.96188	1.91871	1.42522	1.73768	1.09567	1.17445	0.962714	1.24128
	SPBCPT2R1.07c	SPBCPT2R1.07c
	SPNCRNA.77	SPNCRNA.77	2.54483	1.80676	1.3303	0.857053	1.08211	0.85946	0.872625	1.42414	0.520548
tup11	SPAC18B11.10	SPAC18B11.10;tup11	1.32231	1.11619	1.25354	1.0082	1.31125	0.869722	0.854173	0.993871	1.08375
	SPNCRNA.78	SPNCRNA.78
	SPAC18B11.11	SPAC18B11.11;SPAC1F5.01	1.22646	1.55367	0.966295	0.626351	0.731718	0.643563	0.742248	0.990762	1.17033
	SPCC18B5.10c	SPBC18B5.10c;SPCC18B5.10c
	SPAP32A8.03c	SPAP32A8.03c	2.12361	1.92784	1.16072	1.05797	1.22356	0.675821	0.803343	1.06053	0.774898
	SPNCRNA.95	SPNCRNA.95
rps3a-1;rps1-1;rps101	SPAC13G6.02c	SPAC13G6.02c;rps3a-1;rps1-1;rps101	1.33482	1.30278	1.53296	1.5383	1.44772	1.45267	1.22524	1.34668	1.26332
ubc11;ubcdp;ubcp4	SPCC1259.15c	SPCC1259.15c;ubc11;ubcdp;ubcp4
mgm1;msp1	SPBC1718.06	SPBC1718.06;mgm1;msp1
vps8	SPAC17A2.06c	SPAC17A2.06c;vps8	0.789128	0.781622	0.947844	0.82259	1.0389	0.735407	0.789771	0.903776	0.596931
	SPAC3H5.11	SPAC3H5.11	1.82936	1.12522	1.39195	1.18447	1.24253	1.02599	1.17364	0.695345	1.0318
aps1	SPAP27G11.06c	SPAP27G11.06c;aps1	0.75727	1.18454	0.940453	0.889781	0.748162	0.981869	0.922192	1.11344	1.04939
	SPAC4G9.06c	SPAC4G9.06c	1.59268	2.65639	1.25481	0.823286	1.05885	0.661201	0.817842	1.29554	1.37718
	SPCC18.12c	SPCC18.12c	2.04743	0.703916	0.940499	0.939435	1.40586	0.698934	0.777268	1.00379	1.09464
	SPNCRNA.80	SPNCRNA.80	1.5568	1.72764	1.27098	1.11719	1.33188	1.14132	1.14662	1.4061	0.704724
	SPNCRNA.81	SPNCRNA.81	2.51337	1.10149	1.02722	0.735435	1.20982	0.89285	1.02461	1.24172	0.70356
	SPNCRNA.82	SPNCRNA.82	1.2015	1.27886	1.03325	0.972015	1.12143	1.21296	1.18478	0.646766	1.13594
gtr1	SPBC337.13c	SPBC337.13c;gtr1	2.32369	1.55415	1.21897	0.81721	1.16108	0.600962	0.673782	1.16977	1.00417
	SPNCRNA.83	SPNCRNA.83
gtr2	SPCC777.05	SPCC777.05;gtr2	1.74338	0.767125	0.990489	0.728201	0.841224	0.758153	0.854326	1.30861	1.45798
	SPNCRNA.84	SPNCRNA.84
fbp1	SPBC1198.14c	SPBC1198.14c;SPBC660.04c;fbp1	0.912896	1.24988	0.916047	0.980773	1.09762	1.2836	1.23709	1.21236	1.1078
	SPAC17A5.15c	SPAC17A5.15c	1.08748	0.884681	1.04725	1.13663	1.2247	1.04234	1.01014	0.881123	0.987291
	SPBCPT2R1.08c	SPBCPT2R1.08c
	SPNCRNA.88	SPNCRNA.88
	SPNCRNA.89	SPNCRNA.89	1.21142	1.16255	1.02375	1.05886	1.34521	0.961622	1.13225	0.87268	1.33577
rpb10	SPAC1B3.12c	SPAC1B3.12c;rpb10	0.797923	1.07204	0.74172	0.955084	1.29167	0.76696	0.99665	0.857857	0.562536
mrpl33	SPCC1919.08c	SPCC1919.08c;mrpl33
	SPBC2F12.10	SPBC2F12.10	1.59293	0.88613	1.14068	0.983616	0.935392	0.844252	0.901087	1.00975	0.780368
rpb11	SPAC3A12.07	SPAC3A12.07;rpb11	0.599963	1.76827	1.31229	1.09646	1.05452	1.10645	1.32269	0.886117	1.08094
	SPBP8B7.10c	SPBP8B7.10c	1.02533	1.45757	1.12202	0.894749	0.892004	0.833709	0.873023	1.08847	1.12995
matmi;matM;matmi_1;matMi;mat1-Mi;mat1-Mm;mat1-M;matMm	SPBC1711.01c	NULL_SPBC23G7.17c;SPBC1711.01c;matmi;matM;matmi_1;matMi;mat1-Mi;mat1-Mm;mat1-M;matMm
	SPBC19C2.15c	SPBC19C2.15c;SPBC2F12.16	2.8058	2.112	1.30424	0.908667	0.910897	0.803021	0.902525	1.16966	1.1607
erg2	SPAC20G8.07c	SPAC20G8.07c;erg2	1.8755	1.13964	1.11111	0.881262	0.919886	0.755796	0.837497	0.999447	1.27218
nup131;Nup133a	SPBP35G2.06c	SPBP35G2.06c;nup131;Nup133a	0.614471	1.02094	1.0224	1.06542	0.839789	0.865413	0.761716	0.918775	1.30919
	SPAC25G10.01	SPAC25G10.01;SPAC2C4.18	1.75069	1.10249	1.13191	0.987511	0.959303	0.947262	0.949556	0.899237	0.753758
	SPAC24C9.12c	SPAC24C9.12c	0.657922	1.40513	0.972758	1.14095	1.35691	0.967139	1.19942	1.04973	0.814566
ydc2;cce1	SPAC25G10.02	SPAC25G10.02;ydc2;cce1	1.38894	1.44797	1.04203	0.938556	0.951607	0.89521	1.10938	1.28266	0.781315
	SPCC320.03	SPCC320.03	0.465723	0.798062	1.03171	1.13901	0.964508	1.12209	1.00195	1.16074	1.63423
zip1	SPAC25G10.03	SPAC25G10.03;zip1	1.287	1.61543	1.10608	0.944223	0.988496	0.871002	0.775766	0.782496	0.859979
	SPCC5E4.10c	SPCC5E4.10c	1.05165	1.36526	0.913835	0.790643	0.891571	0.774888	0.749413	0.965762	0.9711
	SPCC126.04c	SPCC126.04c	0.796173	1.22736	1.06422	0.953993	1.02682	0.94621	0.904215	1.31175	0.949718
	SPCC320.05	SPCC320.05	1.57683	1.00011	0.853424	0.82724	0.962812	0.649507	0.751463	1.00092	1.23709
	SPCC320.06	SPCC320.06	1.0613	1.07583	0.893844	0.783673	0.906603	0.695218	0.794948	0.964746	1.34313
	SPBC3D6.08c	SPBC3D6.08c	0.847976	0.975713	0.980645	0.905625	0.939335	0.742096	0.821364	1.00148	0.838696
	SPAC17A2.07c	SPAC17A2.07c	0.598685	0.619681	0.768662	0.847523	1.04595	1.06724	0.974557	0.95292	1.12213
	SPCC320.08	SPCC320.08	0.721954	1.16336	1.0374	1.10945	1.30709	1.09542	1.06545	1.1111	0.96848
gps2	SPBC365.14c	SPBC365.14c;gps2	1.38141	1.12679	1.24114	0.899097	1.09079	0.950264	0.881486	0.917926	0.696487
prt1;tif34;eif3b	SPAC25G10.08	SPAC25G10.08;prt1;tif34;eif3b	1.16237	0.79871	1.13482	1.09658	1.01036	0.942551	0.934675	1.17238	0.767394
hem15	SPCC320.09	SPCC320.09;hem15	0.766232	1.21965	1.05361	1.01411	1.1815	1.15419	1.13327	0.762648	1.0178
Pol-gamma;mip1	SPCC24B10.22	SPCC24B10.22;SPCPB16A4.01;Pol-gamma;mip1	0.835167	1.22706	1.38478	1.3814	1.34513	1.05414	1.1679	0.894589	1.01961
	SPAP27G11.07c	SPAP27G11.07c
	SPCC63.03	SPCC63.03	2.14583	1.70486	1.01194	0.996893	1.18566	0.812738	0.958871	0.926782	0.574598
	SPCC63.05	SPCC63.05	1.31246	1.55088	0.727901	0.896788	1.22105	0.974831	0.96192	0.66994	0.846291
	SPCC63.06	SPCC63.06	1.01337	1.11602	0.918379	1.00347	0.965161	0.968022	1.02901	0.928155	1.35463
	SPCC63.07	SPCC63.07	1.3877	2.94662	1.40055	1.25797	1.16698	1.02471	1.15657	1.19497	0.865953
	SPNCRNA.90	SPNCRNA.90	0.754227	0.727954	0.953086	1.07669	1.09265	0.868825	1.03726	0.761854	0.873298
	SPNCRNA.91	SPNCRNA.91	1.42076	1.43804	0.958526	1.27957	0.930849	1.4391	1.41962	0.697128	1.00129
	SPNCRNA.96	SPNCRNA.96
srp1	SPBC11C11.08	SPBC11C11.08;srp1	0.663959	0.585609	1.02983	0.956637	1.45958	1.38897	1.19946	0.920009	0.941496
srp2	SPAC16.02c	SPAC16.02c;srp2	1.8573	2.8875	1.26564	0.985615	0.889835	0.703864	0.604082	1.27556	1.16994
	SPNCRNA.99	SPNCRNA.99	2.16958	1.6944	1.05256	1.28575	1.67377	1.21071	1.29139	0.454658	0.653299
pol5	SPBC14C8.14c	SPBC14C8.14c;pol5	1.84093	2.21173	1.23609	1.29188	0.995185	0.939332	0.98566	1.08312	0.94698
	SPBC1861.04c	SPBC1861.04c	1.85483	1.45091	1.14761	0.910353	1.11462	0.674795	0.695961	0.975208	1.01196
	SPAC20G8.08c	SPAC20G8.08c	1.14067	0.92873	0.997635	1.06042	0.940168	0.793321	0.863848	0.959016	1.25923
	SPCC320.12	SPCC320.12;SPCC330.17c	0.719524	1.41646	0.886626	1.12166	1.13855	0.863834	0.973489	1.16336	1.53301
mrp10	SPAC24C9.13c	SPAC24C9.13c;mrp10	0.814342	1.09738	1.22265	1.02438	1.30716	0.853391	0.891375	1.01979	0.9538
mrpl17	SPCC126.05c	SPCC126.05c;mrpl17	1.50071	1.10361	0.787866	0.987503	1.22517	0.923602	0.925897	0.916712	0.712407
	SPCC320.14	SPCC320.14;SPCC330.15c	0.561464	0.72307	1.05948	0.989245	1.20654	1.13897	1.13313	0.986334	1.53307
	SPAC17A2.08c	SPAC17A2.08c
	SPBC887.18c	SPBC887.18c	1.07166	1.34761	0.948148	0.807448	0.977341	0.87584	0.882163	0.888943	1.00425
	SPAC1B9.03c	SPAC1B9.03c;SPAC6B12.01	1.30086	1.13707	1.10484	0.970793	1.22206	0.903699	0.857716	0.921302	0.937451
rng5;myo2	SPCC645.05c	SPCC645.05c;rng5;myo2
	SPCC74.04	SPCC74.04	1.32092	0.672324	0.965056	0.987151	0.89333	0.770576	0.799945	0.844339	0.852017
idi1	SPBC106.15	SPAC19G10.15C;SPBC106.15;idi1	1.01735	1.37927	1.02005	1.07201	1.09294	0.92447	0.934936	0.956357	1.13568
	SPAC22A12.14c	SPAC22A12.14c	1.15309	1.06346	1.44885	1.35987	1.27305	1.37326	1.31968	1.1131	1.01631
mcs2	SPBP16F5.02	SPBP16F5.02;mcs2	1.25673	2.04234	0.915843	0.667271	0.813461	0.415117	0.546076	0.746506	0.732618
	SPCC74.09	SPCC10D6.01c;SPCC74.09	1.36496	1.091	0.773115	0.941268	1.21166	0.975466	0.92184	0.864537	1.29174
elp3;mcs4	SPBC887.10	SPBC887.10;elp3;mcs4	1.06566	1.50265	1.13489	0.875342	1.1445	0.781883	0.891066	0.979587	0.600499
	SPBC4.01	SPBC4.01
	SPBC4.02c	SPBC4.02c	0.879274	0.980688	0.953994	1.06174	1.14891	1.04412	1.0038	0.964267	1.05471
lyn1	SPBC16A3.03c	SPBC16A3.03c;lyn1	1.82377	0.814291	0.830994	1.08189	1.40815	1.06896	1.1293	0.901998	0.673221
	SPBC1271.04c	SPBC1271.04c	0.757722	0.733111	1.19539	0.833928	1.05659	0.884936	0.88368	0.945411	1.39541
	SPBC4.03c	SPBC4.03c	0.95855	1.0449	1.17274	0.907187	1.05859	0.805876	0.979233	0.661945	0.654684
	SPBC16E9.09c	SPBC16E9.09c	1.4493	2.00956	1.20259	0.905912	0.8855	0.789534	0.678866	1.14149	1.08461
	SPBC4.06	SPBC4.06	1.08044	0.862895	0.938997	0.904771	1.00744	0.776688	0.833055	0.877809	0.85351
	SPBC1306.02	SPBC1306.02;SPBC4.08	3.09926	4.5994	4.49842	2.92947	2.82187	3.40727	4.61394	0.849842	0.951105
	SPAC4F8.03	SPAC4F8.03;SPAC644.01c	1.19047	1.33763	1.02847	0.894794	1.11878	0.918057	0.968526	0.893097	1.18907
pi066	SPBC27B12.12c	SPBC27B12.12c;pi066	0.977164	1.37151	1.02886	0.724106	1.01529	0.797581	0.714177	1.20325	1.2609
	SPAC4F10.19c	SPAC4F10.19c	2.49501	1.14375	1.22416	0.835706	1.09638	0.710245	0.808472	0.862741	0.726297
cek1	SPCC1450.11c	SPCC1450.11c;cek1	0.90146	0.944347	1.00204	0.890832	0.919465	0.94597	0.971635	0.943173	0.776221
	SPAC3H8.08c	SPAC3H8.08c	1.01966	1.36976	0.962648	0.916872	0.846194	0.734985	0.775629	0.794699	1.06312
gmh2	SPAC5H10.13c	SPAC5H10.13c;gmh2	0.583953	0.978922	0.949772	0.821053	1.20659	0.935354	1.0205	0.981977	1.04017
	SPAC13F5.03c	SPAC13F5.03c	0.800075	0.85373	0.853253	0.755919	0.920354	1.09455	0.982392	1.1498	1.30792
hos2;dad2	SPAC1805.07c	SPAC1805.07c;hos2;dad2	1.93663	1.92275	1.19516	0.911886	1.5426	0.857271	0.850079	1.03944	0.97078
	SPBC1A4.06c	SPBC1A4.06c	1.17136	1.00729	1.16356	0.831994	0.884132	0.866103	0.874089	1.28476	1.25514
tfa1	SPAC458.07	SPAC458.07;SPAPYUG7.01;tfa1	1.30248	1.0342	0.880385	0.919443	1.05502	1.06444	1.0411	1.10079	0.875882
tfa2	SPCC1672.08c	SPCC1672.08c;tfa2	0.783502	0.826113	0.974188	0.8843	0.775352	0.903351	0.983336	0.952555	0.766993
pi001;pht1;cdc2L	SPBC11B10.10c	SPBC11B10.10c;pi001;pht1;cdc2L	2.48605	2.33459	1.88792	1.7938	1.47981	1.4191	2.2753	0.633767	0.818398
	SPAC11D3.05	SPAC11D3.05	1.54385	1.44205	1.28053	0.926448	0.943466	1.19577	1.36419	1.07056	0.998217
	SPAC11D3.06	SPAC11D3.06	0.972673	0.51456	1.20576	1.0039	1.13462	1.16547	1.20785	1.07741	0.967526
vti1	SPBC3B9.10	SPBC3B9.10;vti1	1.82328	2.09668	1.2998	1.3113	1.02034	1.11149	1.00665	1.09884	0.812952
	SPBC1271.05c	SPBC1271.05c	0.58667	0.664801	0.879663	0.828088	1.03722	0.951027	0.928862	1.13129	1.10021
	SPAC11D3.09	SPAC11D3.09	0.573708	0.955391	0.755429	0.935649	1.34124	0.970625	0.980564	1.20052	0.923385
mor2;cps12	SPBP19A11.04c	SPBP19A11.04c;mor2;cps12	1.05212	1.11662	1.05264	1.07989	0.797183	1.04528	1.01639	1.24954	1.72001
	SPCC13B11.04c	SPCC13B11.04c;SPCC777.01c	1.69249	0.716461	0.842421	0.961108	1.0557	0.842899	0.933737	1.42942	0.947204
	SPAC3H8.09c	SPAC3H8.09c	1.76324	1.2457	1.1639	0.997823	1.00269	0.924131	0.934527	1.16842	1.01041
	SPBC12C2.05c	SPBC12C2.05c	0.874335	0.694609	1.17831	0.959882	0.801119	1.08081	1.05981	1.37532	1.12697
	SPAC13F5.04c	SPAC13F5.04c	0.758783	1.06874	0.857354	0.916372	0.979491	0.77914	0.846432	0.90174	0.780301
	SPBC16H5.04	SPBC16H5.04	1.43024	1.59166	1.21578	1.04602	1.04226	0.753067	0.824975	0.709051	0.962079
	SPBC11G11.07	SPBC11G11.07;SPBC18H10.01	1.82087	1.35374	1.01599	1.0251	1.04456	0.832645	0.912349	1.33903	0.736835
lcf1	SPBC18H10.02	SPBC18H10.02;lcf1	1.0569	1.20749	0.976976	0.997977	1.05158	0.946006	1.02543	1.0867	1.05016
	SPAC4H3.07c	SPAC4H3.07c	1.6477	1.15953	1.00714	0.909622	1.08429	0.869135	0.976268	1.00986	0.858963
rpl34-2;rpl3402;rpl34	SPCC1322.15	SPCC1322.15;rpl34-2;rpl3402;rpl34	1.69887	0.866552	1.2993	1.18028	1.10984	1.09458	0.938321	0.876859	0.751678
	SPBC18H10.05	SPBC18H10.05	0.476889	0.686873	0.921152	0.734762	1.13718	0.760622	0.780261	1.02789	1.26978
	SPAC11D3.10	SPAC11D3.10	1.19268	1.34795	1.18032	1.09891	1.19384	1.14076	1.3347	0.74882	0.916183
	SPBC18H10.07	SPBC18H10.07
	SPBC1A4.07c	SPBC1A4.07c	0.756302	0.975681	0.789339	1.04444	0.940772	1.00348	0.993552	0.842459	0.950474
	SPAC11D3.13	SPAC11D3.13	3.54791	1.68464	1.37399	1.06545	1.25411	0.826046	0.972439	0.954971	1.26335
	SPBC18H10.09	SPBC18H10.09	1.22403	0.892973	0.895777	1.07327	1.09544	0.939402	1.00392	1.20218	0.75383
	SPAC11D3.15	SPAC11D3.15	1.69497	1.66066	1.0059	0.696462	1.02265	0.820577	0.911238	0.960846	1.0205
atp10	SPAC4G8.11c	SPAC4G8.11c;atp10	1.4198	1.42121	0.911042	0.900562	0.947088	0.82574	0.925615	1.30501	0.766607
	SPAC11D3.17	SPAC11D3.17	0.505875	0.735559	0.924687	0.950415	1.07879	0.988833	1.09537	1.63179	1.11587
	SPBC1271.06c	SPBC1271.06c	0.765209	1.16048	1.21257	0.877362	0.909055	1.09104	1.05042	1.16061	1.03803
qcr6	SPBC16C6.08c	SPBC16C6.08c;qcr6	1.32812	1.12862	1.1079	1.04903	1.13545	0.877564	1.02676	1.09317	0.979123
cwf23	SPCC10H11.02	SPCC10H11.02;SPCP31B10.01;cwf23	1.26979	2.0741	0.906505	0.832686	0.971272	0.779785	0.896572	0.792049	1.06181
mrp7	SPAP19A11.05c	SPAP19A11.05c;mrp7	0.693793	0.819375	1.00141	1.10905	1.12257	0.9135	1.00336	1.24247	0.85985
hri1	SPAC20G4.03c	SPAC20G4.03c;hri1	1.05792	1.22092	0.890866	1.19646	0.80532	0.956055	1.00121	1.01336	1.0075
ppk16	SPAC890.03	SPAC890.03;ppk16	0.939183	1.31409	0.837367	0.975819	1.01502	1.06091	1.02072	0.806895	0.920643
	SPCP31B10.02	SPCP31B10.02	0.922778	1.16449	0.847118	1.08725	0.872223	0.974814	0.975065	0.90572	0.573759
	SPBC902.03	SPBC902.03	1.35467	1.36849	1.16388	1.04837	1.15857	1.15709	1.28029	0.997622	1.10863
	SPBC902.04	SPBC902.04	1.34403	1.32243	1.3729	1.245	1.08912	1.09255	1.11977	0.972834	1.15273
	SPAC890.05	SPAC890.05	1.39635	0.996999	0.970048	0.891695	0.934843	0.78561	0.821128	1.2891	0.836509
	SPCP31B10.04	SPCP31B10.04	1.33501	1.64935	1.02569	0.795835	1.05896	0.81964	0.831322	1.13894	0.779614
mex67	SPBC1921.03c	SPBC1921.03c;mex67	1.69923	1.15546	1.06279	1.00349	1.12076	0.877081	0.898684	0.932491	1.0146
did4	SPAC4F8.01	SPAC4F8.01;SPAC644.03c;did4	1.92819	2.37612	1.01056	0.999316	1.07348	1.00633	0.981729	0.825833	0.737737
	SPAC890.06	SPAC890.06	1.50593	0.988456	1.29387	1.03933	1.19682	1.21455	1.20156	0.858543	0.931464
	SPCP31B10.05	SPCP31B10.05	1.02989	0.987074	0.804394	0.916433	0.740838	0.955538	0.902559	0.985288	1.28836
mto2	SPBC902.06	SPBC902.06;mto2	1.08204	1.46992	0.821244	1.17627	1.30677	0.885457	0.887011	0.864086	1.34583
	SPAC25H1.08c	SPAC25H1.08c	1.86422	1.12161	1.07836	0.823214	1.22839	0.684768	0.684148	0.897371	1.11378
	SPCP31B10.06	SPCP31B10.06	0.921993	0.760817	0.88496	0.728641	1.03226	0.78494	0.977356	0.989324	0.79721
	SPBC1289.13c	SPAC31D3.01;SPBC1289.13c	1.48406	1.5315	1.38856	1.31269	1.10806	1.1444	1.31701	0.714997	1.24
	SPBC3B8.03	SPBC3B8.03
	SPBC16H5.13	SPBC16H5.13	0.970463	0.9391	0.952261	0.822031	0.878886	0.915255	0.842068	0.968435	1.06952
cdc48	SPAC1565.08	SPAC1565.08;SPAC6F12.01;cdc48
	SPBC3B8.05	SPBC3B8.05	2.0184	1.15455	0.87519	0.8517	1.1259	0.993344	1.02301	1.08334	0.827097
	SPBC3B8.06	SPBC3B8.06	3.16166	2.30092	1.21394	1.17327	1.03872	0.746375	0.810031	1.43349	0.917623
	SPBC16H5.15	SPBC16H5.15
vma1	SPAC343.05	SPAC343.05;vma1	1.25338	1.54233	1.10203	1.11113	1.14885	0.8586	1.05895	1.01737	0.780954
	SPCC895.03c	SPCC895.03c	1.10768	1.2814	1.00492	1.09128	1.00448	0.93392	0.958928	1.30048	0.981358
vma2	SPAC637.05c	SPAC637.05c;vma2	1.51746	1.898	1.00793	0.771032	0.896146	0.798008	0.827219	1.13135	1.14878
	SPAC6F12.04	SPAC6F12.04	1.43164	1.42953	1.40379	1.09459	1.51128	0.973324	0.990707	0.914164	1.2575
	SPBC3B8.08	SPBC3B8.08	1.72254	2.00022	1.38398	1.18451	1.07766	0.621173	0.637916	0.74719	1.32911
tim44	SPBC14C8.02	SPBC14C8.02;tim44	1.2348	1.05497	1.15274	1.64987	1.60747	0.991953	1.02247	0.991247	0.888336
vma3	SPAC1B3.14	SPAC1B3.14;vma3	1.48164	1.09678	1.04497	0.793061	0.959962	0.733021	0.711555	1.03367	1.06151
	SPBC3B8.09	SPBC3B8.09	1.87597	0.610176	1.01454	1.22068	1.1772	0.870933	0.931882	0.488178	0.524996
	SPBC14C8.03	SPBC14C8.03	1.44183	1.57387	1.42701	1.37424	1.15747	1.14232	1.29008	1.40688	1.25848
ppk23	SPBC18H10.15	SPBC18H10.15;ppk23	0.650461	0.531594	1.38011	1.33984	1.65875	1.17809	1.18887	0.879384	0.862179
rdi1	SPAC6F12.06	SPAC6F12.06;rdi1	0.911265	0.859028	0.839215	0.89636	0.906147	0.914446	1.02501	1.16661	0.657541
	SPBC14C8.04	SPBC14C8.04	2.00148	1.90855	1.38626	1.45753	1.46164	0.892575	1.03566	0.892763	0.762777
	SPBC18H10.16	SPBC18H10.16	1.40145	1.7629	1.15359	0.992089	0.77681	0.653272	0.731819	1.58174	1.06213
	SPAC1805.09c	SPAC1805.09c
tom20	SPAC6F12.07	SPAC6F12.07;tom20	0.543375	0.828154	1.04186	0.984765	0.97027	0.956359	0.99344	1.13161	0.808054
rpl44;c2E11.04;rpl28;rpl28B11.03c	SPAC1687.06c	SPAC1687.06c;rpl44;c2E11.04;rpl28;rpl28B11.03c	0.97593	1.3945	1.22419	1.72323	1.30745	1.46624	1.28021	1.10679	1.24428
rdp1;rdr1	SPAC6F12.09	SPAC6F12.09;rdp1;rdr1	2.20453	1.94363	0.981201	0.871689	0.873405	0.823665	0.863534	1.07168	0.731388
	SPBC18H10.19	SPBC18H10.19	1.18777	1.28618	1.08417	1.09455	1.04436	1.06277	1.04114	1.03713	0.85752
	SPAC22A12.17c	SPAC22A12.17c	1.20211	1.17965	0.765825	0.888231	0.815583	0.942984	0.974889	0.898304	0.871856
	SPAC4G8.12c	SPAC4G8.12c	0.70923	0.796555	0.897585	0.953457	0.858772	1.00964	1.03948	0.711807	1.35427
ubi1;rpl40	SPAC11G7.04	SPAC11G7.04;ubi1;rpl40	0.86763	1.01405	1.11533	1.24994	1.00778	1.06517	1.06585	0.81321	1.19614
	SPBC1271.07c	SPBC1271.07c	1.03146	1.29521	1.01918	0.975909	1.05584	1.0452	0.934704	1.06442	0.76653
rps31;ubi3	SPAC6G10.11c	SPAC6G10.11c;rps31;ubi3	1.06642	0.77629	0.99439	1.09218	1.25854	0.879453	1.01939	0.84519	0.869362
ubi4	SPBC337.08c	SPBC337.08c;ubi4	0.982296	0.817693	1.03641	1.15415	1.49262	1.21305	1.18905	0.956387	1.13703
	NULL_matpc	NULL_matpc
orc6	SPBC2A9.12	SPBC2A9.12;SPBC2D10.02;orc6	1.7129	2.40846	1.11228	0.847119	0.903396	0.887785	0.881025	1.01169	0.951572
	SPCC2H8.02	SPCC2H8.02	0.798401	1.06966	0.985392	1.01524	1.10654	0.755958	0.846471	0.863235	1.18433
ure1;ure2	SPAC1952.11c	SPAC1952.11c;ure1;ure2	0.999205	1.31456	0.905727	0.930955	0.767806	0.825505	0.886021	0.976366	1.03649
	SPCC2H8.03	SPCC2H8.03
	SPCC2H8.04	SPCC2H8.04	1.76829	0.950801	1.09219	1.02548	0.884313	0.796594	0.786396	1.48792	1.0477
	SPAP27G11.08c	SPAP27G11.08c	0.839419	1.1602	1.05808	1.23197	1.12166	1.21543	1.17399	1.14225	0.72342
	SPCC63.13	SPCC63.13	2.12051	3.40082	2.74942	3.25788	2.98879	3.45654	3.45389	1.03819	1.1237
	SPCC63.14	SPCC63.14	4.92771	10.4249	7.93257	8.62995	5.54939	17.2423	19.8322	0.817245	1.43764
	SPCC1259.02c	SPCC1259.02c	0.878562	1.08871	1.01956	0.88882	1.05272	0.889211	0.78424	0.833844	0.956523
	SPBC106.11c	SPBC106.11c	2.98435	1.33802	1.11088	0.923355	0.881344	0.644384	0.69379	0.901229	0.924206
pom1	SPAC2F7.03c	SPAC2F7.03c;pom1	0.957149	1.35836	0.854935	0.822192	1.0039	0.771598	0.949777	0.740788	0.919246
sma3;fta3	SPBP8B7.12c	SPBP8B7.12c;sma3;fta3	0.72452	0.750964	0.869278	0.968468	1.09793	1.15684	1.12146	1.14796	0.971517
	SPAC20G8.09c	SPAC20G8.09c	1.64664	0.957873	0.993212	0.789823	0.941792	0.463365	0.534264	0.691086	0.787979
	SPBP35G2.08c	SPBP35G2.08c	1.67032	1.16207	1.14881	0.978024	0.836218	0.751291	0.849192	0.960355	1.23612
mrpl7	SPBC2F12.02c	SPBC2F12.02c;mrpl7	0.988966	0.777994	0.991557	1.03117	1.38866	1.01449	1.07908	0.932267	0.848114
	SPAP27G11.09c	SPAP27G11.09c	1.29915	0.910835	0.742243	0.985298	0.83933	0.879175	1.01249	0.937389	0.743609
	SPBC106.12c	SPBC106.12c	0.892872	0.728571	0.738681	0.918785	1.00607	0.592636	0.900076	0.625146	1.33936
rec25;mug19	SPAC17A5.18c	SPAC17A5.18c;rec25;mug19	1.7676	2.13367	1.11114	0.820353	0.991377	0.640023	0.705987	0.8619	0.624741
	SPAC15E1.02c	SPAC15E1.02c	0.726425	0.828795	1.00778	1.18401	1.0238	1.12892	1.06259	1.02592	1.312
nhp2	SPAC1782.10c	SPAC1782.10c;nhp2	0.699952	0.312888	0.921989	0.821429	0.824193	0.981777	0.842816	0.830083	1.10062
	SPCC126.07c	SPCC126.07c	1.23045	0.956147	0.957496	0.728075	1.06223	0.854939	0.781797	0.897231	1.06602
	SPBC2F12.03c	SPBC2F12.03c	0.877124	0.352583	0.907753	0.999679	1.03577	1.25501	1.01508	0.757645	0.975779
	SPBC4C3.04c	SPBC4C3.04c	1.61806	2.36558	1.19239	0.952394	1.28267	0.950179	1.01425	1.03881	0.91596
	SPAPJ695.01c	SPAPJ695.01c	1.81052	1.02991	1.95656	1.43989	1.77791	1.894	1.9138	1.16493	1.1583
fmn1	SPCC18.16c	SPCC18.16c;fmn1	1.34976	1.60145	0.968303	0.895695	1.01124	0.877551	0.968316	0.805874	0.984259
snf22	SPCC1620.14c	SPCC1620.14c;SPCC830.01c;snf22	0.676339	0.668893	0.789186	0.887624	0.887952	0.819799	0.924289	1.0019	0.829851
srs2	SPAC4H3.05	SPAC4H3.05;srs2	0.883258	0.763021	1.0317	1.0035	0.895931	0.99253	0.938158	1.21961	1.44165
dpb2	SPBP8B7.14c	SPBP8B7.14c;dpb2	1.10573	1.14775	1.00386	0.912203	0.999507	1.00852	0.996321	1.05071	0.989308
cox8	SPAC24C9.16c	SPAC24C9.16c;cox8	1.10436	0.782	1.13271	0.973541	1.62885	1.65771	1.7234	0.939038	1.0943
	SPBC29A10.16c	SPBC29A10.16c	1.61838	1.0553	1.10615	0.879395	1.12709	0.932512	0.930009	0.748153	1.12794
	SPCC126.08c	SPCC126.08c	0.736781	0.721871	0.873579	0.943535	1.07012	0.949488	1.02347	1.16155	1.39519
git1	SPBC21C3.20c	SPBC21C3.20c;git1	1.25073	1.16835	0.935361	0.984909	0.748788	0.794258	0.765981	0.939299	1.06938
	SPCC18.17c	SPCC18.17c	0.80843	1.37898	0.963882	0.935103	0.780068	1.21045	1.0859	0.904747	1.13762
his1	SPAC25G10.05c	SPAC25G10.05c;his1	1.1958	1.0291	1.09473	1.19378	1.58814	0.929262	1.03948	1.24276	1.27021
his2	SPBC1711.13	SPBC1711.13;his2	1.76425	1.7357	1.12254	0.998589	1.10097	0.929736	1.0729	1.0565	1.08659
cox9	SPCC1259.05c	SPCC1259.05c;cox9	1.6582	0.978988	1.00704	0.82982	1.07269	0.724934	0.726049	1.01749	1.01969
sda1	SPBC106.14c	SPAC19G10.16;SPBC106.14c;sda1	1.01735	1.37927	1.02005	1.07201	1.09294	0.92447	0.934936	0.956357	1.13568
his5	SPBC21H7.07c	SPBC21H7.07c;his5	1.03126	1.14164	0.967852	0.756358	1.21275	0.877459	0.858306	0.8378	0.829503
sre2	SPBC354.05c	SPBC354.05c;sre2	0.812362	0.783772	0.926283	1.04517	1.05845	0.959893	0.971688	1.37506	1.2657
	SPBC24C6.08c	SPBC24C6.08c	1.04785	1.27793	0.911108	0.950542	0.779422	0.932125	1.1087	0.938907	0.877365
his6	SPAC3F10.09	SPAC3F10.09;his6
his7	SPBC29A3.02c	SPBC29A3.02c;his7	0.949075	0.631504	0.830103	0.87589	1.03304	1.00698	0.892363	0.641756	1.23455
pop1;ste16	SPBC1718.01	SPBC1718.01;SPBC2G2.18;pop1;ste16	2.53641	3.83499	1.25531	1.06061	1.07504	0.911048	0.989154	1.01196	0.968371
	SPAC22F3.11c	SPAC22F3.11c	1.00916	0.721294	0.961629	1.01605	0.994122	0.819	0.881173	1.14295	0.673712
	SPBP8B7.15c	SPBP8B7.15c	2.23305	2.15456	1.55736	1.6812	1.53036	0.988012	1.22099	1.4809	0.75022
	SPAC5D6.10c	SPAC5D6.10c	0.787466	0.960563	0.861705	0.910636	0.944462	0.914816	0.895558	1.00876	0.976009
U2-A	SPBC1861.08c	SPBC1861.08c;U2-A	1.35026	1.88906	1.24081	0.907181	0.810059	0.827774	0.998018	1.21171	0.814007
cnd1	SPBC776.13	SPBC776.13;cnd1	2.9286	1.74177	1.12333	1.00295	1.34739	0.771849	0.787309	1.10233	1.15759
	SPBC2F12.05c	SPBC2F12.05c	0.76213	0.71837	0.988039	0.955007	0.991355	1.20761	1.10152	0.945134	1.49868
cnd2	SPCC306.03c	SPCC306.03c;cnd2	0.622166	0.952286	0.869342	1.07528	0.927856	0.918382	0.95013	1.1169	1.07409
	SPAC1F5.11c	SPAC1F5.11c	1.18979	1.15026	0.818122	0.995311	0.770927	0.719682	0.837879	1.15801	1.34805
	SPAC32A11.02c	SPAC32A11.02c	1.32527	0.840528	0.951895	1.01127	1.35115	0.965407	0.909638	0.866907	1.23977
cnd3	SPCC188.03	SPAC1B9.04;SPCC188.03;cnd3	1.3891	1.65083	1.23021	0.934813	1.07667	1.0277	1.14065	1.44751	0.814901
rsm27	SPBC30D10.12c	SPBC30D10.12c;rsm27	1.83021	1.39538	1.03772	1.08563	1.12228	0.900974	0.945122	1.05987	1.2777
ubp32;ubp11	SPBC19C2.04c	SPBC19C2.04c;ubp32;ubp11	1.08995	1.29363	1.05723	1.05708	1.24452	0.877523	1.00824	1.20501	0.939223
	SPBC24C6.09c	SPBC24C6.09c	1.42967	2.02237	1.07197	0.910088	0.993708	1.87642	1.5609	1.16492	0.746384
erv14	SPAC30C2.05	SPAC30C2.05;erv14	1.13846	1.00339	1.29424	1.23243	1.24143	1.13111	1.13632	1.28018	1.03717
	SPAC15E1.05c	SPAC15E1.05c
srw1;ste9	SPAC144.13c	SPAC144.13c;srw1;ste9	3.87761	4.76141	3.54985	2.68471	2.10048	5.35191	6.92204	0.885198	1.14629
sen1	SPAC6G9.10c	SPAC6G9.10c;sen1	1.71214	2.07323	1.24993	0.86436	0.903637	0.552272	0.578378	0.873927	1.00964
twf1	SPCC126.06	SPCC126.06;twf1	1.50071	1.10361	0.787866	0.987503	1.22517	0.923602	0.925897	0.916712	0.712407
	SPCC126.09	SPCC126.09	0.736781	0.721871	0.873579	0.943535	1.07012	0.949488	1.02347	1.16155	1.39519
	SPAC32A11.03c	SPAC32A11.03c	0.959032	1.10225	1.24825	0.901773	0.980984	0.792502	0.892596	0.783441	0.989208
apc1;apc10	SPBC1A4.01	SPBC1A4.01;SPBC1E8.06;apc1;apc10	0.658577	0.749364	1.2786	1.11445	1.13178	1.19224	1.07834	0.887232	1.14076
	SPCC830.04c	SPCC830.04c	0.977127	0.789908	1.14902	0.878205	1.08667	0.795735	0.889965	0.901053	0.833764
	SPBC354.07c	SPBC354.07c	0.99506	0.579623	0.966767	0.828483	1.08542	0.755878	0.838513	1.07815	0.974522
erv25	SPAC23H4.03c	SPAC23H4.03c;erv25	1.57271	0.929058	1.06176	0.880153	1.22075	0.757708	0.719657	0.806548	0.958977
	SPAC1F12.10c	SPAC1F12.10;SPAC1F12.10c	1.2633	1.5993	1.01067	0.985758	0.863342	0.738074	0.752394	1.36749	1.2077
med7	SPBC14F5.08	SPBC14F5.08;med7	1.448	0.77492	1.03349	0.998056	1.20854	0.787106	0.92267	1.24768	0.684917
	SPBP8B7.17c	SPBP8B7.17c	0.795184	1.11473	0.980625	0.973451	0.780172	0.981517	0.900741	1.3304	1.45241
rap1	SPBC1778.02	SPBC1778.02;rap1	3.09391	3.3984	1.98812	1.05212	1.03667	0.829245	0.951243	1.00117	0.94107
	SPCC126.12	SPCC126.12	0.754399	1.49702	1.00773	1.20881	0.835353	0.868459	0.933394	1.05407	0.993345
	SPBC582.04c	SPAC19G10.08;SPBC582.04c	0.807871	1.25699	1.18792	0.941859	0.994626	0.935361	0.985426	1.28499	1.07664
	SPAC29B12.10c	SPAC29B12.10c	1.01359	1.64873	0.922149	0.906064	1.17671	0.661121	0.665797	0.742392	0.935532
sam50	SPAC17C9.06	SPAC17C9.06;sam50	1.42192	1.30601	1.18585	0.846071	0.794905	0.845228	0.846332	0.967997	1.06936
	SPBC1778.07	SPBC1778.07	1.19637	1.40242	1.23047	1.05872	1.10534	0.841274	0.929609	0.99446	1.00121
alg8	SPAC17C9.07	SPAC17C9.07;alg8	1.27171	0.715825	0.962946	0.840993	0.922865	1.07232	1.04734	1.38949	1.60285
nuc1;pnu1	SPAC17C9.08	SPAC17C9.08;nuc1;pnu1	1.24637	1.13935	0.983438	0.842646	0.932908	0.904344	0.875866	1.05834	1.26279
	SPBC1778.09	SPBC1778.09	1.43471	1.41665	1.15256	0.879303	0.993807	1.0402	1.07749	0.846423	1.7496
rpl27-1;rpl2701	SPBC685.07c	SPBC685.07c;rpl27-1;rpl2701	1.17948	0.708377	1.13471	1.05426	1.3565	0.93231	1.0756	0.805964	1.24564
ppk5	SPAC16C9.07	SPAC16C9.07;SPAC2G11.01;ppk5	1.02198	0.646227	1.09181	0.906572	0.939454	0.903151	0.909743	0.815048	1.4845
	SPAC2G11.02	SPAC2G11.02	1.41608	1.68886	1.41609	1.01953	0.894179	0.814701	0.893531	1.43822	0.979226
	SPAC2G11.04	SPAC2G11.04	1.23321	0.693989	0.901849	0.889151	0.940394	0.760332	0.787732	0.735904	0.965898
	SPCC830.05c	SPCC830.05c	1.40911	0.474947	0.845222	0.987805	1.0446	0.975281	1.00792	0.946628	1.32197
	SPBC19C2.06c	SPBC19C2.06c	0.792638	0.648632	0.814081	1.08266	1.10401	1.10202	0.925811	0.569411	0.921517
	SPBC106.17c	SPAC19G10.13;SPBC106.17c	2.10683	2.05073	1.28596	1.14446	1.21524	1.1097	1.15757	0.938412	1.09905
cut5;dre3;rad4	SPAC23C4.18c	SPAC23C4.18c;cut5;dre3;rad4	1.10491	0.992351	1.08358	0.841741	0.898357	0.982736	1.00186	0.889648	1.27817
	SPBC354.08c	SPBC354.08c	0.936058	0.971225	1.11853	0.823896	0.878519	1.22318	1.10281	1.06409	1.28807
	SPAC2G11.09	SPAC2G11.09	1.72851	0.504348	0.962025	0.88595	0.941705	0.696077	0.806032	0.787574	0.710916
rad60	SPBC1921.02	SPBC1921.02;rad60	1.87297	0.79616	1.07601	1.1702	1.25471	0.817435	0.877354	0.843756	1.03869
mor4;nak1;orb3	SPBC17F3.02	SPBC17F3.02;mor4;nak1;orb3	1.39978	0.957311	0.820611	0.732443	1.05962	0.79186	0.832989	0.7205	0.96066
mug159;moa1	SPAC15E1.07c	SPAC15E1.07c;mug159;moa1	1.22688	1.55126	1.03075	0.928418	0.991088	0.661267	0.718272	1.13788	1.10574
mlo2	SPBC4.05	SPBC4.05;mlo2
	SPBP8B7.18c	SPBP8B7.18c	1.26831	1.13521	1.06951	0.877868	1.072	0.783597	0.948951	0.741234	1.00902
rai1;mlo3	SPBC1D7.04	SPBC1D7.04;SPBC1D7.04c;rai1;mlo3	0.746621	1.25031	1.32753	1.46263	1.25034	1.30685	1.23418	1.01954	0.852589
hsp70B39.11c;ssa1;hsp70	SPAC13G7.02c	SPAC13G7.02c;hsp70B39.11c;ssa1;hsp70	0.703395	0.709262	0.844602	0.895248	1.10474	0.900097	0.88615	0.584632	0.819405
	SPAC23G3.10c	SPAC23G3.10c	1.66917	1.48727	0.945425	0.906519	0.9013	0.619089	0.749148	0.754718	1.04254
	SPAC17C9.12	SPAC17C9.12	1.52583	0.560919	0.88723	0.857323	1.17171	0.905612	0.817981	1.03548	0.972109
	SPAC29B12.11c	SPAC29B12.11c	1.29182	1.28026	1.50231	1.15671	1.19115	0.946904	0.97351	0.914107	1.38361
	SPCC1682.06	SPCC1682.06
	SPCC1827.04	SPCC1827.04	3.56692	4.70716	1.27359	1.44016	1.33651	0.759367	0.794673	1.39479	1.19969
fkbp39	SPBC1347.02	SPBC1347.02;fkbp39	4.08162	3.75659	3.39868	3.00036	2.34514	3.88809	5.98611	0.758963	1.14779
	SPAC1687.23c	SPAC1687.23c	0.901133	1.12932	1.20239	1.30902	1.30375	1.10078	1.1498	1.09783	0.858712
HAG604;mst2	SPAC17G8.13c	SPAC17G8.13c;HAG604;mst2	0.931795	1.32134	0.876085	0.81741	0.908637	0.705881	0.852943	0.802795	0.930543
	SPAPB24D3.05c	SPAPB24D3.05c	1.1434	1.68502	1.28486	1.15493	1.1109	1.09024	1.12593	0.890827	1.02115
	SPAC27D7.02c	SPAC27D7.02c	0.966435	0.847897	0.873549	0.837836	0.994138	0.819488	0.947099	1.03904	1.04871
mis14	SPAC688.02c	SPAC688.02c;mis14
cor1	SPAC11E3.08c	SPAC11E3.08c;cor1	0.97931	1.58396	1.13219	1.00039	1.01426	1.09568	1.10793	1.27033	0.72556
bms1	SPBC31E1.06	SPBC31E1.06;SPBC800.01;bms1	1.04039	1.21448	0.838661	0.925877	1.11832	0.956379	0.973637	0.96162	0.926454
rps2	SPCC576.08c	SPCC576.08c;rps2	1.1135	0.843448	1.17014	1.35407	1.58257	1.20595	1.16325	0.759332	1.33706
whi5	SPBC800.02	SPBC800.02;whi5	0.847987	1.21944	0.836547	1.06712	1.20416	1.08959	1.19958	0.759958	0.83587
snm1;pac1;hcs	SPBC119.11c	SPBC119.11c;snm1;pac1;hcs	1.14124	1.05038	1.24378	0.998119	1.17051	1.11159	1.12345	0.937128	1.50436
rps3	SPBC16G5.14c	SPBC16G5.14c;rps3	0.819263	1.27437	1.17657	0.875248	1.22301	1.32554	1.24331	0.861057	1.16872
sly1	SPCC74.01	SPCC74.01;sly1	1.24847	0.922852	0.911692	0.771775	0.960834	0.821937	0.879855	1.3789	0.997565
rps5	SPAC8C9.08	SPAC8C9.08;rps5	1.41607	1.22161	1.06682	0.938266	1.25444	0.646255	0.710456	0.999779	1.20393
brx1	SPBC800.06	SPBC800.06;brx1	1.99319	1.45425	1.18367	0.962453	1.13107	0.912926	1.02218	0.883239	1.06028
rps7	SPAC18G6.14c	SPAC18G6.14c;rps7	1.14478	1.71862	0.912926	0.819209	1.31246	0.77256	0.947894	0.951428	0.9832
gcd10;tif35	SPBC800.08	SPBC800.08;gcd10;tif35	1.20001	1.22946	1.25713	0.894776	0.893024	0.99808	0.872166	0.942309	1.08667
	SPCC4G3.11	SPCC4G3.11	0.906104	1.18495	0.951522	0.866779	0.909751	0.867222	0.967602	1.01542	1.27961
	SPBC25H2.10c	SPBC25H2.10c	1.50125	2.6658	0.830779	0.779255	0.818738	0.534147	0.749499	1.00459	0.840802
mdj1	SPCC4G3.14	SPCC4G3.14;mdj1	0.653431	0.886302	0.87353	0.662698	0.888752	0.648492	0.677585	0.984587	1.32723
	SPAC8F11.04	SPAC8F11.04	2.32999	0.608214	1.06217	0.845756	1.09762	0.667117	0.7564	0.92757	0.677023
	SPAC959.06c	SPAC959.06c
pex14	SPBC13G1.03c	SPBC13G1.03c;pex14	1.0804	1.5769	1.20029	1.3454	0.952753	1.1866	1.13691	0.902155	1.15481
HST2;hst2	SPCC132.02	SPCC132.02;HST2;hst2	0.572753	1.41798	0.934648	0.795019	0.864681	0.906561	0.940843	1.08486	1.03221
	SPCC4G3.16	SPCC4G3.16	1.17905	1.6577	0.747934	0.841274	0.945025	0.895796	0.944621	0.927874	1.15487
	SPCC1223.14	SPCC1223.14;SPCC297.01	0.897541	0.992519	1.14168	0.94919	1.00241	0.762703	0.7678	0.872284	1.16211
	SPCC132.03	SPCC132.03	1.38423	1.89444	1.07745	0.812604	0.989839	0.660745	0.804078	0.576158	1.00975
	SPAC8F11.06	SPAC8F11.06	2.38728	1.65721	1.0865	1.02602	0.868603	0.751517	0.845206	1.27847	0.853345
	SPCC4G3.17	SPCC4G3.17	0.794179	1.18408	1.18131	1.05549	0.975727	1.10505	0.972656	1.46687	1.22306
taz1;MYB;myb1;myb	SPAC16A10.07c	SPAC16A10.07c;taz1;MYB;myb1;myb	1.2987	2.10088	1.28062	0.857197	0.911843	0.818043	0.742333	1.2514	1.06393
	SPCC4G3.18	SPCC4G3.18	0.888089	0.867336	0.997686	0.879151	0.901514	0.978221	0.977533	1.04821	1.7603
	SPAPB24D3.06c	SPAPB24D3.06c	1.65365	1.31643	1.09885	0.942074	1.00735	1.16663	1.16635	1.11499	0.671535
	SPBPB21E7.04c	SPAPB21E7.04c;SPBPB21E7.04c	1.18913	1.25126	1.99335	1.64647	1.5688	1.93035	2.16059	1.20078	1.0168
	SPCC16C4.02c	SPCC16C4.02c	0.737653	1.27179	0.69425	0.819613	0.813403	0.935647	0.904594	1.0764	1.47511
prp15;cwf6;spp42	SPAC4F8.12c	SPAC4F8.12c;prp15;cwf6;spp42	0.8519	0.462343	0.983515	1.16259	0.922449	1.02587	1.03346	1.00453	0.932488
	SPAC688.03c	SPAC688.03c	1.31364	1.42386	1.14553	0.885391	1.04405	0.672413	0.648231	0.989836	1.01134
lcb2;lcb2B1E11.07	SPAC21E11.08	SPAC21E11.08;SPAC2C4.02;lcb2;lcb2B1E11.07	1.04686	1.19525	0.894955	1.11575	1.12377	0.946019	1.0017	1.20528	1.08666
	SPAC11D3.07c	SPAC11D3.07c	0.874296	0.752971	1.12683	0.855159	0.813003	0.789365	0.787266	1.21266	1.13108
	SPBC800.11	SPBC800.11
rpt1	SPBC16C6.07c	SPBC16C6.07c;rpt1	1.99019	2.03685	1.24581	0.950695	1.25362	0.730265	0.697118	0.889513	1.13822
rpt3	SPCC576.10c	SPCC576.10c;rpt3	1.12908	1.31298	1.07937	1.01677	1.26297	1.07637	1.06829	1.14093	1.16355
	SPBC800.13	SPBC800.13	2.01382	1.71874	0.972636	0.77606	0.953597	0.821915	0.849649	1.54449	0.933404
rpt4	SPCC1682.16	SPCC1682.16;SPCC306.01;rpt4	1.67882	1.69661	1.17597	1.13136	1.16132	0.797375	0.806896	0.931543	1.00099
	SPAC1B3.15c	SPAC1B3.15c	0.812725	0.929884	0.832548	0.849989	0.893425	0.772203	0.838132	0.783613	0.891219
	SPBC25H2.11c	SPBC25H2.11c	1.40316	0.653053	0.967465	1.1435	1.16965	1.04066	1.0598	0.634627	0.941578
	SPBC13G1.04c	SPBC13G1.04c	0.930821	1.20125	1.15026	1.06291	1.06151	1.02453	1.06962	0.84325	1.35787
wtf8	SPCC306.10	SPCC306.10;wtf8	1.29071	0.782102	0.789512	0.781873	0.841703	0.751287	0.753518	0.794013	1.11856
	SPAPB24D3.07c	SPAPB24D3.07c	1.57396	2.19099	0.891308	0.970847	1.20069	0.953423	1.17145	1.10073	0.891889
rik1	SPCC11E10.08	SPCC11E10.08;rik1	1.21124	0.721557	1.05721	0.890616	1.1737	0.795037	1.00807	1.45925	0.899935
	SPBC1921.04c	SPBC1921.04c
gst3;GSTIII	SPAC688.04c	SPAC688.04c;gst3;GSTIII	0.66994	0.978779	1.16795	1.46396	0.689144	0.969101	1.07864	1.09985	1.41139
npp106	SPCC1739.14	SPCC1739.14;npp106	2.01378	1.58568	1.3185	1.13346	0.974781	0.933407	0.932042	1.06451	0.976468
	SPAC11D3.08c	SPAC11D3.08c	0.573708	0.955391	0.755429	0.935649	1.34124	0.970625	0.980564	1.20052	0.923385
	SPRRNA.01	SPRRNA.01
	SPRRNA.02	SPRRNA.02
	SPRRNA.03	SPRRNA.03	1.51138	2.66209	1.23462	0.930615	1.03726	0.805169	0.810581	1.07944	1.03698
	SPRRNA.04	SPRRNA.04	1.11735	1.21334	1.55854	1.41756	0.935857	1.43685	1.69459	1.14127	0.415597
	SPRRNA.05	SPRRNA.05	0.964667	1.00386	1.4312	1.16087	1.25485	1.34484	1.17174	0.854986	1.15473
	SPRRNA.06	SPRRNA.06
	SPRRNA.07	SPRRNA.07	0.893466	2.73176	1.36333	1.16679	1.45566	1.30436	1.02723	0.970806	1.28422
vht1	SPAC1B3.16c	SPAC1B3.16c;vht1	0.961459	1.47773	1.09864	0.792926	0.86105	0.680478	0.683785	0.926292	1.1544
	SPRRNA.08	SPRRNA.08	0.544655	1.12383	1.049	0.831876	1.03898	1.11546	1.01511	1.06099	1.22856
	SPRRNA.09	SPRRNA.09
spqM;yL9;rpl10-1;RL10;rpl1001;rpl10	SPBC18E5.04	SPBC18E5.04;spqM;yL9;rpl10-1;RL10;rpl1001;rpl10	0.784488	0.820965	0.909693	1.1487	1.3567	0.958929	1.06332	0.82677	0.956052
rpl10-2;rpl1002;rpl10	SPAP7G5.05	SPAP7G5.05;rpl10-2;rpl1002;rpl10	3.75518	1.18759	1.07933	1.04743	1.08509	0.680784	0.661814	0.977106	1.11196
	SPAC3G6.05	SPAC3G6.05	1.1159	0.924272	1.15179	1.08988	1.2972	0.823801	0.91354	1.14502	1.59397
N150;n150	SPAC31G5.12c	SPAC31G5.12c;N150;n150
	SPAC3G6.07	SPAC3G6.07	0.797072	1.06795	0.835767	1.18625	1.15474	0.787646	0.976708	0.968877	0.779065
erv1	SPAC3G6.08	SPAC3G6.08;erv1	1.54755	1.50783	0.988766	0.99911	1.20128	0.766557	0.887113	0.972844	0.824825
	SPAC7D4.02c	SPAC7D4.02c	2.91646	2.06927	1.62187	1.01606	1.37042	0.702518	0.918918	0.918674	0.699414
	SPAPB24D3.08c	SPAPB24D3.08c	1.17753	1.24403	0.982821	0.928809	1.05202	0.795343	0.958132	0.999911	0.664886
ulp1	SPBC19G7.09	SPBC19G7.09;ulp1	1.57635	1.60176	1.19831	1.1981	0.954559	1.07731	1.11545	1.09648	1.09911
ulp2	SPAC17A5.07c	SPAC17A5.07c;ulp2	1.03398	2.00956	1.01276	0.950217	1.19677	0.739703	0.85247	0.900382	1.10287
	SPCC417.11c	SPCC417.11c
apc14;omt1	SPAC27D7.05c	SPAC27D7.05c;apc14;omt1	1.49986	1.22393	0.937762	0.915635	1.01598	0.787866	0.783822	1.01511	0.893127
	SPBC32F12.10	SPBC32F12.10	1.33622	0.99446	1.26314	0.959674	0.954639	1.09502	1.16669	1.19165	0.976122
	SPRRNA.11	SPRRNA.11	1.47173	0.866327	1.48114	1.1551	1.11047	1.01124	1.22862	0.669466	0.743723
	SPRRNA.12	SPRRNA.12	0.852464	1.17899	0.922253	1.05547	0.952679	1.05734	1.08051	1.01737	0.769996
pcr1;mts2	SPAC21E11.03c	SPAC21E11.03c;pcr1;mts2	1.29745	1.37894	1.36644	1.21804	1.00184	1.18468	1.14932	0.794372	1.46034
	SPRRNA.13	SPRRNA.13	1.75508	1.11744	1.18223	0.999097	1.14268	0.732136	0.862389	0.720413	0.93728
	SPRRNA.14	SPRRNA.14	1.26359	1.51676	1.62223	1.04553	1.39847	1.38211	1.22885	0.942818	1.32361
tfb5	SPBC32F12.15	SPBC32F12.15;tfb5	1.46577	1.38604	1.49202	1.13739	1.20025	0.808178	0.926134	1.08093	1.40507
	SPRRNA.15	SPRRNA.15	1.95331	1.59226	1.35787	0.918954	1.16239	0.891851	0.949625	1.20297	0.767901
	SPRRNA.16	SPRRNA.16	0.780506	1.17636	1.28453	1.11908	1.25085	1.32576	1.33435	1.22487	1.01323
	SPRRNA.17	SPRRNA.17	0.930203	0.788737	1.10337	0.909577	1.05684	1.00554	1.02875	1.00442	0.618639
	SPRRNA.18	SPRRNA.18	1.95968	1.03482	1.18353	1.26821	1.11957	0.799851	1.06281	1.50417	1.13031
	SPRRNA.19	SPRRNA.19	2.9646	3.10302	1.48928	1.1655	1.48298	0.778178	0.914436	1.26749	0.958346
	SPAC23D3.03c	SPAC23D3.03c	1.14965	0.669671	0.927837	0.887208	0.920172	0.947514	0.940384	0.999545	0.872677
	SPAC3G6.11	SPAC3G6.11	0.909487	0.759914	1.02519	1.12528	1.38468	0.698439	0.918608	1.04172	0.782531
	SPBC13G1.06c	SPBC13G1.06c
	SPBP19A11.01	SPBP19A11.01	1.22469	1.38749	1.02624	1.10189	1.0801	1.03115	0.946635	1.03567	1.29235
exo70	SPBC106.20	SPAC19G10.10c;SPBC106.20;SPBC582.02;exo70	1.57063	1.90543	1.03208	0.894924	0.910487	0.764811	0.983941	1.31858	0.832957
kin2;ppk25	SPBC32C12.03c	SPBC32C12.03c;kin2;ppk25	9.20621	11.7074	8.40665	7.04048	6.3692	11.5425	14.5848	1.05063	1.2221
ste4	SPAC1565.04c	SPAC1565.04c;ste4	1.13704	1.12844	1.05817	1.11941	0.846063	0.787995	0.858629	1.29622	0.626962
ste6;ste6B3B11.02c	SPCC1442.01	SPCC1442.01;SPCC1450.17;ste6;ste6B3B11.02c	5.81566	4.58038	5.31626	3.89244	3.55765	7.21043	8.31957	0.879168	0.901781
	SPAC7D4.03c	SPAC7D4.03c	1.0936	1.23184	0.919679	0.92634	1.01597	0.767703	0.872964	1.06673	0.81786
	SPAPB24D3.09c	SPAPB24D3.09c	0.967269	0.743733	0.782889	1.06652	1.17653	0.875073	0.942651	0.759509	0.777519
ste7	SPAC23E2.03c	SPAC23E2.03c;ste7	0.652521	0.738338	0.699127	0.819877	1.21528	0.82304	0.697229	0.9041	1.00461
pvg3	SPBC1921.06c	SPBC1921.06c;pvg3	1.36185	1.5674	1.103	1.01165	0.834046	0.925694	0.918266	0.841656	1.39117
atg1;ppk36	SPCC63.08c	SPCC63.08c;atg1;ppk36	1.67316	1.61522	1.39888	0.984878	1.19974	1.14937	1.1125	1.05086	0.675749
	SPRRNA.20	SPRRNA.20	2.20108	2.73695	1.16202	1.25135	1.76858	1.14921	1.30229	0.961762	0.768046
	SPAC15F9.01c	SPAC15F9.01c	1.87642	1.13058	1.09891	1.31296	1.21423	1.02918	0.958129	1.01638	1.24275
	SPBC365.09c	SPBC365.09c	1.30232	1.23823	0.956942	0.890953	1.12895	0.836721	0.885677	0.955834	0.848689
gln1	SPAC23H4.06	SPAC23H4.06;gln1	0.81428	0.827114	0.959511	0.915158	1.07886	1.03838	0.936611	0.946252	1.72858
tpi;tpi1	SPCC24B10.21	SPCC24B10.21;tpi;tpi1	0.74698	1.67357	1.23097	1.32124	1.33924	1.42532	1.36109	0.890936	0.712454
	SPBC337.10c	SPBC337.10c	0.984865	0.985184	0.897436	1.11952	1.10751	0.770862	0.804612	1.01659	0.811614
tim11	SPBC106.05c	SPBC106.05c;tim11	1.01427	0.743215	0.626544	0.907846	0.689534	0.800906	0.836438	0.808469	1.08725
	SPCC1183.11	SPCC1183.11;SPCC31H12.01	0.803166	0.991636	1.17554	1.03394	0.909869	0.993415	1.12788	1.08862	1.00619
	SPBC18A7.02c	SPBC18A7.02c	1.77013	1.60419	1.19772	0.96009	0.987715	0.721961	0.794104	1.05681	1.11669
	SPAC23H4.11c	SPAC23H4.11c	0.956778	0.976205	0.992785	0.979243	1.02452	1.04009	0.933513	0.882284	1.42574
	SPBC216.01c	SPBC216.01c;SPBC713.13c	1.80106	1.93029	1.11621	1.05272	1.04472	0.730934	0.82671	0.67261	0.992371
srb11	SPBC12D12.06	SPBC12D12.06;srb11
	SPCC31H12.06	SPCC31H12.06	2.32582	1.34852	0.864192	0.819998	0.976779	0.639561	0.741109	0.849075	0.850628
	SPAC139.03	SPAC139.03	0.943099	1.34884	0.97436	0.781748	1.03621	0.840667	0.953952	0.847163	0.803922
	SPAC12D12.09	SPAC12D12.09
	SPAC139.05	SPAC139.05	2.1616	1.95446	1.5055	1.31216	1.08092	0.798974	0.761164	1.71018	1.01647
nup61	SPCC18B5.07c	SPBC18B5.07c;SPCC18B5.07c;nup61	1.6362	1.11177	0.558074	0.60264	0.761846	0.769285	0.738716	0.807623	0.87445
	SPBC29A3.13	SPBC29A3.13;SPBC29A3.13c
	SPAC977.14c	SPAC977.14c	0.834534	0.507301	1.63723	1.50355	1.81035	1.22681	1.37449	0.917516	0.927404
	SPBC29A3.16	SPBC29A3.16	0.832971	0.716498	0.912644	1.16756	1.32278	0.814454	0.830572	1.12271	1.01641
gef3	SPBC29A3.17	SPBC29A3.17;gef3	1.36143	1.76435	1.38948	0.839625	1.05311	0.783179	0.784556	0.984058	0.908635
cyt1	SPBC29A3.18	SPBC29A3.18;cyt1	0.731191	0.871605	0.963638	0.743817	1.00063	0.796134	0.84746	0.928766	1.11653
pta1	SPAC1071.01c	SPAC1071.01c;SPAC4H3.15c;pta1	1.72365	1.12456	0.891756	0.824665	1.01421	0.726822	0.867148	0.813237	0.989231
	SPAC22H12.05c	SPAC22H12.05c	1.46417	2.16868	1.2297	0.84614	0.986999	0.732315	0.741133	1.37477	1.0304
	SPAC18B11.09c	SPAC18B11.09c	1.41465	1.32818	1.21671	0.91034	1.30691	0.775226	0.754921	1.03222	1.12212
	SPAC10F6.17c	SPAC10F6.17c;SPAC56E4.01c	1.17014	1.01463	0.600669	0.753994	1.26681	0.945532	0.901632	0.599188	1.39241
rpl21-2;rpl21;rpl2102	SPAC959.08	SPAC959.08;rpl21-2;rpl21;rpl2102	0.888308	1.00693	1.16118	1.45549	1.61525	1.47994	1.53342	0.695274	0.970654
vma7	SPBC3B9.18c	SPBC3B9.18c;vma7	2.52157	1.71957	1.19076	0.837777	0.968545	0.726763	0.796231	1.41304	0.868075
	SPBC21C3.12c	SPBC21C3.12c	2.04209	1.73031	1.06145	1.12155	0.926981	0.860896	0.927064	0.82328	0.921627
ppk38	SPCP1E11.02	SPCP1E11.02;ppk38	0.778406	0.701301	1.10422	0.725326	0.755286	1.192	1.18111	0.996661	1.39985
	SPCP1E11.03	SPCP1E11.03
alg5	SPBC56F2.10c	SPBC56F2.10c;alg5	1.37907	1.03542	0.986186	0.990579	1.20103	0.817658	0.885539	0.973043	0.985979
ypt1	SPBC1703.10	SPBC1703.10;ypt1	0.749527	1.17214	1.03519	0.874967	0.812266	0.919056	0.939091	0.985497	0.929746
ypt2	SPAC9E9.07c	SPAC9E9.07c;ypt2	1.50503	1.57758	1.18995	1.11351	1.22625	0.786835	0.817218	1.00768	0.671916
its5;ypt3	SPAC18G6.03	SPAC18G6.03;its5;ypt3	1.66776	1.36438	1.20523	1.12503	1.27408	1.00079	1.08993	0.95672	1.00602
ypt4	SPAC1B3.11c	SPAC1B3.11c;ypt4	1.24057	1.52443	1.02936	1.00751	1.06881	0.752565	0.861959	0.92885	0.682051
	SPCC18.09c	SPCC18.09c	0.721287	0.738701	1.0908	0.840511	1.07643	0.777712	0.88471	1.16914	0.900918
	SPCP1E11.08	SPCP1E11.08	0.715373	0.50555	1.04836	0.561413	1.64931	0.932195	1.02934	1.00787	1.25596
dga1	SPCC1235.15	SPCC1235.15;SPCC548.01;dga1	1.59002	1.24337	0.942098	0.768416	0.96902	0.62653	0.801302	0.920199	1.23496
	SPBC30D10.03c	SPBC30D10.03c	1.46848	0.537404	0.99562	1.09499	1.23013	1.0379	0.999484	1.04298	0.718232
ypt5	SPAC6F6.15	SPAC6F6.15;ypt5	1.49389	1.38608	1.11739	1.09538	1.28852	0.859719	0.889879	1.27276	1.08117
rad35;him1;dfp1	SPCC550.13	SPCC550.13;rad35;him1;dfp1	4.92144	5.16041	2.13071	1.56478	1.55754	1.88446	2.00345	1.11959	1.21434
ypt7	SPBC405.04c	SPBC405.04c;ypt7	1.14811	1.11022	0.787678	0.694572	1.01103	0.832025	0.926268	0.876588	0.722364
	SPCC548.04	SPCC548.04	0.708371	0.985279	1.0352	0.774062	1.39968	1.03198	0.983444	0.57729	1.30957
orb5;cka1	SPAC23C11.11	SPAC23C11.11;orb5;cka1	2.09185	0.848451	0.866836	0.81175	1.19779	0.780415	0.793654	0.911959	0.925597
	SPAC57A7.07c	SPAC57A7.07c	0.676867	0.788186	0.760906	0.775753	0.904542	0.963138	0.89543	0.978142	1.08576
	SPBC1711.15c	SPBC1711.15c	1.85275	0.605924	1.07875	1.62793	1.71113	1.04503	1.25654	1.05464	1.0696
	SPBC1709.02c	SPBC1709.02c;SPBC1734.18c	0.845506	1.28733	0.877627	0.908069	1.02494	0.860058	0.863909	0.615628	1.26502
	SPBC29A3.21	SPBC29A3.21	0.574533	0.517649	0.923855	0.893055	1.09803	1.14833	1.08309	1.02847	0.741209
	SPCC18B5.08c	SPBC18B5.08c;SPCC18B5.08c	0.760084	1.70321	1.19735	1.0419	0.875289	0.916069	0.918187	1.0615	0.873001
cyp2;cyp1	SPAC57A10.03	SPAC57A10.03;cyp2;cyp1	0.944594	1.24659	1.01234	0.895082	0.927914	0.714902	0.806886	1.20524	0.996555
	SPAC57A10.04	SPAC57A10.04	1.41679	1.53102	1.16391	0.94665	1.04387	0.953958	1.06305	1.1083	1.06163
rdh54	SPAC22F3.03c	SPAC22F3.03c;rdh54	2.06675	1.28249	1.44024	0.957898	1.2969	0.911559	1.05523	0.98434	1.26505
	SPAC57A10.06	SPAC57A10.06	1.1845	1.56852	1.0865	0.956337	0.999014	0.862515	0.862612	0.908811	1.00658
set6	SPBP8B7.07c	SPBP8B7.07c;set6	0.944164	0.89205	1.13226	1.10672	0.931871	0.874706	0.891596	1.42239	0.754431
	SPAC5D6.02c	SPAC5D6.02c	1.00993	1.0125	1.08917	1.12028	1.15817	0.942079	0.948898	0.873982	0.630694
	SPAC57A10.07	SPAC57A10.07	1.06848	1.58573	0.961573	0.798263	0.888355	0.623487	0.784438	0.851096	0.843529
	SPBC29A10.09c	SPBC29A10.09c	1.17894	1.21025	1.08978	1.15255	0.915646	1.09825	1.18953	1.07266	1.04916
etd1	SPAC1006.08	SPAC1006.08;etd1	1.06909	0.71932	1.28137	1.23713	1.24775	1.2186	1.17025	0.896607	0.855625
	SPAC6G9.01c	SPAC6G9.01c	1.31901	1.22797	1.09564	0.993185	1.04782	1.00326	0.967963	1.24483	0.917088
	SPAC343.19	SPAC343.19;SPAC824.01	2.08621	1.63513	1.17404	0.758259	0.996884	0.661377	0.772938	0.887078	1.20483
	SPAC824.02	SPAC824.02	0.907323	1.13526	0.912603	1.03086	0.897022	0.857211	0.938944	1.13937	1.109
	SPCP1E11.10	SPCP1E11.10	0.839211	1.20067	1.04	0.716522	1.07043	0.775459	0.91381	0.63458	1.30157
	SPAC11E3.11c	SPAC11E3.11c	0.937633	1.2569	0.928913	1.11043	1.09088	1.01523	0.945892	1.0344	0.813134
	SPCP1E11.11	SPCP1E11.11	1.58371	2.16789	1.29619	0.98395	1.08283	0.704215	0.67905	0.819704	1.47127
nft2;ntf2;nxt2	SPAC15F9.03c	SPAC15F9.03c;SPAC1B9.01c;nft2;ntf2;nxt2	0.824157	1.27053	1.11811	0.988352	1.12685	0.881094	1.01419	0.952962	1.29385
	SPAC824.04	SPAC824.04	1.93586	1.99727	0.80032	1.0531	0.92825	0.575671	0.767209	1.11073	0.881378
	SPAC15E1.10	SPAC15E1.10;SPAP7G5.01	1.1613	1.53478	1.28389	0.920717	0.763889	0.860491	0.894674	1.08645	1.05645
tim14	SPAC824.06	SPAC824.06;tim14
	SPAP7G5.03	SPAP7G5.03	1.02974	1.22844	1.21231	0.833885	1.22609	1.17118	1.02211	0.976566	1.17905
	SPAC824.07	SPAC824.07	1.15822	1.54575	1.27432	1.02432	0.802768	1.10481	1.08115	1.0684	1.12174
gda1;gdp1	SPAC824.08	SPAC824.08;gda1;gdp1	0.943125	0.994189	0.644754	1.00785	1.04442	1.10558	1.19497	0.845044	0.725766
	SPAC1F5.03c	SPAC1F5.03c	1.38201	1.17379	1.09215	0.890987	0.902178	0.800171	0.932435	0.87696	1.38123
	SPAC227.16c	SPAC227.16c	1.186	0.80274	1.24592	1.0894	1.51541	0.926071	0.965795	1.26766	0.768925
rng2	SPAC4F8.13c	SPAC4F8.13c;rng2
	SPAP7G5.06	SPAP7G5.06	0.770512	0.869523	1.03474	0.836528	0.952366	0.803744	0.879048	0.930242	1.53058
rng3	SPCC613.04c	SPCC613.04c;rng3	1.0466	0.892659	1.42411	0.965966	1.61617	1.01127	1.08634	1.08943	0.817705
pgi1	SPBC1604.05	SPBC1604.05;pgi1	1.23596	1.07503	0.840702	0.813309	1.20324	0.934716	1.0184	1.02515	1.46804
pi004	SPBC11B10.07c	SPBC11B10.07c;pi004	1.98903	1.00217	1.39782	0.659336	0.90109	0.824919	0.903338	1.36293	0.953293
	SPBC106.07c	SPBC106.07c	0.745722	1.52721	0.996033	0.748693	1.09315	0.943645	1.12481	0.799327	1.37226
pi005	SPBC11B10.06	SPBC11B10.06;pi005	1.22335	0.664002	1.04301	0.952415	0.97816	0.881374	0.835279	1.11255	1.17948
	SPAPB18E9.04c	SPAPB18E9.04c	0.656997	0.596301	0.900051	0.967031	0.831148	0.927076	0.94171	1.05729	1.20348
ppr2;tfs1	SPAC20H4.03c	SPAC20H4.03c;ppr2;tfs1	0.947964	1.12083	1.09522	0.977211	0.978352	1.06122	1.09577	1.40838	1.31067
	SPBPB21E7.10	SPAPB21E7.10;SPBPB21E7.10
pi006;rsp1	SPBC11B10.05c	SPBC11B10.05c;pi006;rsp1	1.22335	0.664002	1.04301	0.952415	0.97816	0.881374	0.835279	1.11255	1.17948
mrps28;pi007	SPBC11B10.04c	SPBC11B10.04c;mrps28;pi007	1.22293	0.967733	1.09638	0.831154	0.762166	0.62833	0.639299	0.932112	1.70625
mde1	SPAC16E8.05c	SPAC16E8.05c;mde1	0.675332	0.818544	1.07222	0.875792	0.973589	0.894905	0.924244	1.25742	1.17092
pi008	SPBC11B10.03	SPBC11B10.03;pi008	0.666112	1.22464	1.01455	1.00744	0.87043	0.852394	0.881747	1.02179	1.13527
	SPAC23H4.13c	SPAC23H4.13c	0.867671	1.00601	1.02718	1.13248	1.0106	0.827931	0.809927	0.757862	0.863929
	SPAC1556.08c	SPAC1556.08c;SPAC1F12.01c	0.756712	0.703847	1.36062	1.24765	1.28338	1.11613	1.19463	0.862081	1.0066
	SPAC1399.02	SPAC1399.02	0.776857	1.24172	0.949868	0.925949	0.969296	0.979973	0.972666	1.15508	0.795098
mde7	SPCC320.07c	SPCC320.07c;mde7	0.932423	0.748034	1.02231	1.05481	1.05244	0.804751	0.887314	0.873936	1.63856
	SPCC330.19c	SPCC330.19c	0.802662	2.35832	1.12211	1.02273	1.35664	0.793344	0.840832	1.25601	1.25
	SPCC18B5.09c	SPBC18B5.09c;SPCC18B5.09c
rad16;rad20;swi9;rad10	SPCC970.01	SPCC970.01;rad16;rad20;swi9;rad10	1.74333	1.84429	1.16088	1.10654	1.11537	0.816379	0.899753	1.05738	0.955103
	SPBP8B7.08c	SPBP8B7.08c	0.965136	1.84713	1.43656	0.944013	0.919289	1.13412	1.13149	1.03258	1.32559
	SPAC1071.03c	SPAC1071.03c
nop9	SPAC6G9.02c	SPAC6G9.02c;nop9
fkh2	SPBC16G5.15c	SPBC16G5.15c;fkh2
	SPBC21C3.14c	SPBC21C3.14c	0.753109	1.62784	1.05271	1.03251	0.824553	0.976334	1.10614	1.22318	1.04011
ptc3	SPAC2G11.07c	SPAC2G11.07c;ptc3	0.881417	0.606907	0.815716	0.822602	0.926497	0.979171	0.953288	1.00067	0.694965
qcr1;mas1	SPBP23A10.15c	SPBP23A10.15c;qcr1;mas1	2.14714	2.52646	1.42649	0.954842	1.04318	0.80045	0.783506	1.05996	1.42086
sak1	SPAC3G9.14	SPAC3G9.14;sak1	1.6206	0.632226	0.843506	0.836078	1.49753	0.820643	0.870982	0.644837	0.826189
ptc4	SPAC4A8.03c	SPAC4A8.03c;ptc4	1.06012	0.90006	0.699581	0.837172	1.19809	0.761298	0.817809	1.06704	0.679498
	SPAC3G9.10c	SPAC3G9.10c	2.07989	1.46642	1.07253	0.948268	0.794463	0.844131	0.840685	0.919696	0.780612
	SPAC31G5.02	SPAC31G5.02	1.14199	1.91819	0.887841	0.871161	0.993432	0.797016	1.0062	0.628189	0.826754
spp2;pri2	SPBC17D11.06	SPBC17D11.06;spp2;pri2	0.97939	1.29289	1.19303	1.18474	1.36233	0.920039	0.970027	0.982091	1.14483
	SPAC31G5.04	SPAC31G5.04	0.758745	1.2056	1.43018	1.53248	1.23891	1.71109	1.44606	0.679515	1.47101
	SPBC17D11.08	SPBC17D11.08	1.05183	1.0207	0.956075	1.04768	1.02019	0.83887	0.906999	0.854796	0.819017
	SPAC31G5.06	SPAC31G5.06	1.4575	1.1622	1.18763	0.756043	0.71375	0.845525	0.948535	1.00088	1.11331
	SPAC31G5.07	SPAC31G5.07	0.985171	1.38798	1.07546	0.922924	1.09878	0.744444	1.13102	1.39996	1.07329
	SPBC1709.16c	SPBC1709.16c
Pol-kappa	SPCC553.07c	SPCC553.07c;Pol-kappa	1.43163	1.36244	1.20008	1.05412	1.33315	1.92461	2.74799	1.19971	0.451168
	SPAC19A8.07c	SPAC19A8.07c	1.13629	1.24772	1.35739	1.02802	1.44253	1.03298	1.53152	1.03638	0.696546
mrp21	SPBC839.09c	SPBC24E9.09c;SPBC839.09c;mrp21
	SPAC4F10.03c	SPAC4F10.03c	0.791932	0.518182	0.885229	1.00304	1.33632	0.943765	0.813082	0.957947	0.90815
rga5	SPBC17F3.01c	SPBC17F3.01c;SPBC557.01;rga5	0.727172	0.890312	0.841277	0.987066	1.14397	1.04996	0.892852	1.09812	0.899916
pik1	SPAC22E12.16c	SPAC22E12.16c;pik1	1.29337	0.922842	0.80462	0.930698	1.08569	1.00145	0.994891	0.735364	0.941864
	SPAC16E8.17c	SPAC16E8.17c	1.14563	0.882083	1.23729	1.08266	1.08223	0.789071	0.835171	0.990253	0.835128
ppk29	SPBC557.04	SPBC557.04;ppk29	1.25171	0.855541	0.889365	0.930919	0.987336	0.852874	1.0412	0.840458	1.12501
	SPBC557.05	SPBC557.05	1.21775	0.732197	1.13086	0.900345	0.874673	0.768382	0.846348	0.967426	1.0467
Tf2-3	SPAC2E1P3.03c	SPAC2E1P3.03c;Tf2-3
	SPAC3G9.11c	SPAC3G9.11c	1.51587	1.36699	0.783061	0.981899	0.97585	0.767005	0.751695	1.10879	0.633694
eta2	SPAC31G5.10	SPAC31G5.10;eta2
Tf2-11;SPBC8E4.11c	SPBC1289.17	SPBC1289.17;Tf2-11;SPBC8E4.11c
	SPAC20G8.10c	SPAC20G8.10c;SPAC3A12.01;SPAC3A12.01c	1.14377	1.07912	1.12795	0.98832	1.26975	0.79777	0.859931	1.10795	0.859414
	SPBC19G7.10c	SPBC19G7.10c	1.82288	1.41034	0.966497	0.950839	0.832137	0.867055	0.999533	1.21725	1.14198
	SPBC2D10.04	SPBC2D10.04	0.771901	0.94804	0.83158	0.915213	1.01975	0.971158	0.954339	0.802268	1.19416
slx4	SPAC688.06c	SPAC688.06c;slx4	1.23631	1.28453	0.86415	0.852509	0.79144	0.932508	1.03212	0.746564	0.771851
	SPRRNA.21	SPRRNA.21
tfg3;taf14	SPAC22H12.02	SPAC22H12.02;tfg3;taf14	1.11457	0.99779	0.920135	0.827754	1.07338	0.901306	0.973695	0.824291	1.04034
	SPRRNA.22	SPRRNA.22
	SPAC22H12.03	SPAC22H12.03	1.54051	1.93288	1.36596	0.943093	0.906514	0.818973	0.884694	1.13322	1.28971
	SPAC57A7.05	SPAC57A7.05	0.720206	0.908701	0.914734	1.01345	1.0044	1.13115	1.04234	1.58398	1.04239
	SPRRNA.23	SPRRNA.23
	SPAC57A7.06	SPAC57A7.06	0.756812	0.742557	0.814667	0.841475	0.927198	0.940345	0.92149	1.11392	0.765305
	SPRRNA.24	SPRRNA.24	1.60294	1.08965	1.22423	1.12097	1.10477	0.956449	1.20179	0.920443	0.858969
	SPRRNA.25	SPRRNA.25	1.00876	1.93346	1.31251	1.19303	1.10673	0.809558	0.905036	1.15324	1.05932
	SPRRNA.26	SPRRNA.26	1.26024	2.1845	1.52637	1.10453	1.42556	1.49773	1.43497	1.34856	0.874078
	SPAC57A7.09	SPAC57A7.09
rpl3701;rpl37-1;rpl37	SPBC1921.01c	SPBC1921.01c;SPBC29C10.01c;rpl3701;rpl37-1;rpl37	1.87297	0.79616	1.07601	1.1702	1.25471	0.817435	0.877354	0.843756	1.03869
rpl37-2;rpl37;rpl3702	SPCC1223.05c	SPCC1223.05c;rpl37-2;rpl37;rpl3702	0.724192	0.750149	1.09846	1.13066	1.07347	1.04567	1.02512	1.06997	1.37113
	SPRRNA.27	SPRRNA.27	0.87149	0.716433	0.985092	1.13326	0.987733	1.15866	1.17655	0.817831	0.918528
mrps18	SPAC1B3.18c	SPAC1B3.18c;mrps18	0.686931	0.856127	0.735587	0.806184	0.737266	0.94699	0.936262	1.26674	0.872484
	SPRRNA.28	SPRRNA.28	2.69695	1.4229	1.80873	1.31227	1.55885	1.55174	1.7102	0.903997	0.920978
	SPBC119.17	SPBC119.17;SPBC577.01	0.856936	0.647224	0.795695	1.06386	1.05886	0.778157	0.849376	0.919552	0.870685
	SPRRNA.29	SPRRNA.29	1.79179	2.88954	1.81515	1.08108	1.38955	0.893775	0.756314	0.876344	1.20178
	SPBC577.04	SPBC577.04	0.658259	1.09574	1.29035	1.16532	0.991956	1.1366	1.18508	1.13937	0.686358
ubp10	SPBC577.07	SPBC577.07;ubp10	1.51807	0.815595	1.0596	0.679436	0.771576	0.760326	0.897935	1.12814	1.04298
pi055;rmt3	SPBC8D2.10c	SPBC8D2.10c;pi055;rmt3	0.84058	0.905194	1.09391	0.927567	1.07915	1.00537	0.886143	0.894385	1.08658
	SPAC1687.02	SPAC1687.02	0.628797	0.767887	1.20871	0.80391	0.822161	0.918425	0.901681	1.05926	1.00074
ytm1	SPBC577.09	SPBC577.09;ytm1
	SPAC1687.04	SPAC1687.04	1.41227	1.75144	1.05519	0.711336	0.99554	0.652807	0.722664	0.917196	0.958899
vps66	SPAC1783.02c	SPAC1783.02c;vps66	0.759165	0.996881	0.972053	0.767184	0.65551	0.63321	0.937328	0.795659	1.79136
wsp1	SPAC4F10.15c	SPAC4F10.15c;wsp1	1.522	0.896602	0.883646	0.945848	1.17324	0.624894	0.743673	1.06982	0.947314
pli1	SPAC1687.05	SPAC1687.05;SPAC2E11.05c;pli1	0.986589	1.69539	1.1261	0.970964	1.01687	0.793926	0.79446	1.27179	0.985817
	SPAC1687.07	SPAC1687.07;SPAC2E11.03c	0.794558	1.00985	0.845942	1.03564	0.948533	0.950609	0.948077	1.14727	0.717403
	SPAC1687.08	SPAC1687.08;SPAC2E11.02c	0.854406	0.945877	1.35079	1.09357	0.945768	0.880631	0.944479	1.01609	1.15834
	SPAC1687.09	SPAC1687.09;SPAC2E11.01c	0.774149	1.12003	0.855568	0.895642	0.800716	1.00104	0.896331	0.920511	0.933801
	SPCC16C4.06c	SPCC16C4.06c	1.53736	1.22857	0.660873	0.763341	0.778266	1.03094	1.04311	1.27492	0.953568
	SPBC24C6.02	SPBC24C6.02
sks1;rpn11;cep1;pad1;mts5;bfr2	SPAC31G5.13	SPAC31G5.13;sks1;rpn11;cep1;pad1;mts5;bfr2	1.0931	0.981542	1.42685	1.07899	1.45987	0.802702	0.809879	0.703373	0.668049
	SPBC24C6.03	SPBC24C6.03
	SPBC24C6.04	SPBC24C6.04	1.41848	1.18689	1.11972	1.05733	1.21644	1.00879	1.19257	0.748489	0.976766
	SPAC57A7.12	SPAC57A7.12	1.96891	1.49869	1.26858	0.677892	1.10908	0.784025	0.70031	0.788433	1.21424
	SPRRNA.30	SPRRNA.30	0.924593	1.29316	0.935743	1.03662	1.17679	0.85543	0.911676	0.919395	0.774876
	SPAC57A7.13	SPAC57A7.13	0.967277	0.926166	0.960012	0.871481	0.909332	1.1061	1.20429	1.12228	1.39307
	SPAC688.07c	SPAC688.07c	1.1895	1.18147	0.836799	1.0026	0.795394	0.84048	0.940142	0.745773	0.710767
	SPRRNA.31	SPRRNA.31
	SPRRNA.32	SPRRNA.32	1.42403	1.20319	0.980861	0.809906	0.970251	0.897009	0.889552	0.653548	1.39979
	SPRRNA.33	SPRRNA.33	2.16295	1.65804	1.79038	1.25968	1.26245	1.24688	1.38393	1.01155	1.34018
	SPRRNA.34	SPRRNA.34	2.50583	2.45583	1.36354	1.06437	1.22446	0.889912	0.976894	0.886988	0.993268
	SPRRNA.35	SPRRNA.35
	SPRRNA.36	SPRRNA.36	1.88099	2.32978	1.37001	1.00734	1.12708	0.746492	0.840507	0.994318	0.959075
	SPRRNA.37	SPRRNA.37	0.954113	0.776381	1.08003	1.17403	1.50474	1.18032	1.23213	0.773244	1.56481
	SPBC577.10	SPBC577.10	0.990567	1.1299	0.815048	1.00408	0.894496	0.848192	0.984106	0.983085	0.917801
	SPRRNA.38	SPRRNA.38	2.38554	2.23796	1.25652	1.20174	1.15493	0.87057	0.810729	1.48527	1.00217
	SPNCRNA.130	SPNCRNA.130	1.4944	1.08083	1.03825	1.40365	1.27615	1.13336	1.2019	0.595084	0.606166
	SPBC577.11	SPBC577.11	1.26041	1.37772	1.10505	0.987991	1.00005	1.11784	1.11945	1.39085	1.17423
	SPRRNA.39	SPRRNA.39
	SPBC577.12	SPBC577.12	0.642617	0.66508	1.04513	0.979323	0.984899	0.917979	0.969126	1.03273	0.764176
	SPAC23D3.05c	SPAC23D3.05c	0.745159	0.98838	0.915876	1.07198	1.03969	1.04643	1.14349	0.957053	0.989316
	SPBC577.13	SPBC577.13	0.777313	1.28724	0.874403	0.932034	0.95104	0.800217	0.971236	0.989362	0.727877
pcy1;cpy1	SPAC19G12.10c	SPAC19G12.10c;pcy1;cpy1	0.827137	0.934284	0.876129	0.986563	1.0527	1.03344	1.08618	0.855061	1.4249
mcp1	SPAC1687.10	SPAC1687.10;mcp1	1.08985	0.93512	0.874409	0.996088	1.12425	0.776431	0.915393	1.04758	0.763534
chd1;hrp1	SPAC1783.05	SPAC1783.05;chd1;hrp1	1.84887	1.1193	1.11404	0.892268	0.896515	0.654731	0.801083	0.999366	1.06639
ash2	SPBC13G1.08c	SPBC13G1.08c;ash2	1.3763	0.617278	1.11778	1.0983	1.10636	0.883592	1.00885	0.931573	0.654963
hrp3	SPAC3G6.01	SPAC3G6.01;hrp3	0.873425	0.689638	1.08034	1.0549	0.940272	1.03175	1.00006	0.769592	0.970806
inv3;inv1	SPCC191.11	SPCC191.11;inv3;inv1	0.978007	1.32852	1.01624	0.975905	0.924033	0.732461	0.790379	0.783712	0.99961
	SPBC8E4.01c	SPBC8E4.01c;SPBP4G3.01	0.635012	1.56761	1.12713	1.39938	1.34989	0.93528	1.06999	0.691302	1.12007
cwf14	SPBC24C6.11	SPBC24C6.11;cwf14	0.983151	1.60247	0.943538	1.02462	1.02811	1.13317	1.17054	0.86075	0.925033
	SPAC17D4.03c	SPAC17D4.03c	1.22085	1.16362	1.04667	0.987204	0.957041	0.836052	0.859017	0.698568	0.902273
	SPAC27D7.08c	SPAC27D7.08c	1.22991	1.57375	0.908192	0.864099	0.589712	0.925834	1.07937	1.01545	1.13959
aap1	SPBC1652.02	SPBC1652.02;SPBC16A3.20c;aap1
	SPCC594.03	SPCC594.03	0.859951	0.81173	1.09971	1.05326	1.29666	1.30215	1.25218	0.84727	1.51253
cox4	SPAC1296.02	SPAC1296.02;cox4	0.827605	0.782292	1.04032	0.825569	1.16871	0.812788	0.925883	0.942171	1.16605
orp2;orc2	SPBC685.09	SPBC685.09;orp2;orc2
nup146;nup159	SPAC23D3.06c	SPAC23D3.06c;nup146;nup159	1.47913	0.725852	0.831687	0.803143	0.865671	0.747127	0.82557	1.11375	0.926187
mug117	SPCC645.11c	SPCC645.11c;mug117
	SPBC25H2.16c	SPBC25H2.16c	0.977271	0.940917	1.46724	1.10662	1.47809	1.4248	1.38603	1.16229	1.13818
mug97;meu33	SPBC146.11c	SPBC146.11c;mug97;meu33	2.23805	1.39452	0.977499	1.13589	1.18316	0.873907	0.993657	0.769976	0.916038
pi053	SPBC8D2.12c	SPBC8D2.12c;pi053	1.24919	1.65846	1.06042	1.04349	1.09827	0.756503	0.872876	0.89246	0.804993
tsc2	SPAC630.13c	SPAC630.13c;tsc2	1.93406	1.0005	1.10107	1.02463	1.08844	0.793768	0.930903	1.41161	0.531082
apc5	SPAC959.09c	SPAC959.09c;SPAP32A8.01c;apc5	1.64859	1.38464	1.2884	1.05647	1.26801	0.873179	0.88802	1.30132	0.977615
alg3	SPAC7D4.06c	SPAC7D4.06c;alg3	1.05832	1.30256	1.09799	0.862555	1.07637	0.848859	0.95779	1.33179	1.0715
skb15	SPCC16C4.08c	SPCC16C4.08c;skb15	0.833933	1.21177	1.05766	1.03206	1.14294	0.79505	0.905048	0.874707	1.08114
cho1	SPBC337.16	SPBC337.16;cho1	1.99671	1.36863	0.855564	0.731725	1.28354	0.9481	0.999602	0.873837	0.881258
cho2	SPBC26H8.03	SPBC26H8.03;cho2	2.0542	1.7033	1.20957	0.938023	1.0527	0.749346	0.758607	1.14432	0.838602
rip1	SPBC16H5.06	SPBC16H5.06;rip1	1.75641	1.38398	1.10001	1.24881	1.35751	1.20623	1.21284	1.03236	0.675824
	SPBC8E4.02c	SPBC8E4.02c	1.75427	1.13991	1.67803	1.39619	2.14449	1.322	1.50844	0.544664	1.34833
H3.1;hht1	SPAC1834.04	SPAC1834.04;H3.1;hht1	0.990446	1.16383	1.44625	1.9274	1.61873	2.38902	3.48352	0.799257	1.09605
	SPAC27D7.09c	SPAC27D7.09c
	SPAC4G9.20c	SPAC4G9.20c	1.09237	0.711877	0.705289	1.06735	0.85648	1.02421	0.926648	1.56043	0.846121
	SPAC1F3.03	SPAC1F3.03
	SPAC1F3.05	SPAC1F3.05	1.09137	0.838541	0.981161	0.949322	1.25102	0.884991	0.987906	0.878743	0.546713
	SPCC645.12c	SPCC645.12c	0.671602	0.645968	0.725719	0.810264	0.960668	0.729203	0.724082	0.653057	0.965086
	SPAC1F3.09	SPAC1F3.09	0.795296	0.8314	0.824798	1.07171	0.982623	0.938832	0.922528	0.806652	0.857282
mep33	SPBC28F2.02	SPBC28F2.02;mep33	1.48826	1.3145	0.97183	1.45948	1.18351	1.01484	0.943216	0.824498	0.985929
sti1	SPCC645.14c	SPCC645.14c;sti1	1.09222	1.01629	1.0968	1.06883	1.00936	0.901018	1.05337	1.05574	1.22776
sfr1;dds20;mug13	SPBC28F2.07	SPBC28F2.07;sfr1;dds20;mug13	1.05497	1.11862	0.916479	0.876561	1.08103	0.817937	0.884158	0.796352	1.00517
	SPBC28F2.09	SPBC28F2.09	2.11689	1.60413	1.0655	1.06527	1.47641	0.677007	0.845812	1.18842	1.05157
chp1	SPAC18G6.02c	SPAC18G6.02c;chp1	1.2173	1.2406	1.19016	0.96703	1.14915	0.884205	0.948576	0.596125	0.917615
chp2;clo2	SPBC16C6.10	SPBC16C6.10;chp2;clo2	2.09572	1.38506	1.10609	0.956748	0.88022	0.61198	0.727616	1.39676	1.00433
	SPCPJ732.02c	SPCPJ732.02c	1.20082	0.848908	1.00554	0.759004	0.930661	0.815541	0.892782	0.736453	0.884661
	SPAC1D4.01	SPAC1D4.01;SPAC1F3.11
coq5	SPCC4G3.04c	SPCC4G3.04c;coq5	0.933154	1.43808	0.807307	1.14421	0.797328	0.859254	0.996231	1.32568	1.34376
tif1;tif411	SPAC1006.07	SPAC1006.07;tif1;tif411	1.23017	1.05575	1.09251	1.02969	1.01161	0.962082	0.918146	0.908461	1.23124
gpt2;gpt1;alg7;gpt	SPBC15D4.04	SPBC15D4.04;gpt2;gpt1;alg7;gpt
	SPCC622.10c	SPCC622.10c	2.2669	2.598	1.07058	1.02193	1.18745	0.741595	0.826505	0.969916	0.980275
sec19;gdi1	SPAC22H10.12c	SPAC22H10.12c;sec19;gdi1	2.36722	2.60064	1.63553	1.60873	1.41427	2.15895	2.49496	1.1509	0.94038
	SPBC28F2.11	SPBC28F2.11	2.67603	1.48208	1.09235	0.829441	0.873492	0.691446	0.79958	1.30146	0.466265
	SPAC31G5.15	SPAC31G5.15	1.29805	0.928285	1.14377	0.944547	0.805986	0.848901	0.964277	0.977769	0.968719
	SPAC3A12.02	SPAC3A12.02	1.91115	2.12601	1.15233	0.906159	1.05239	0.740022	0.810087	1.41106	0.980549
	SPAC31G5.19	SPAC31G5.19	0.987911	0.995755	0.831839	1.17399	1.09335	0.823348	0.948099	1.10238	0.708451
ams1;H4.1;h4.1;hhf1	SPAC1834.03c	SPAC1834.03c;ams1;H4.1;h4.1;hhf1	0.990446	1.16383	1.44625	1.9274	1.61873	2.38902	3.48352	0.799257	1.09605
	SPBC776.03	SPBC776.03	2.83589	1.90603	1.31342	1.07254	1.27109	0.787639	0.839204	1.11373	1.01084
	SPBC2D10.09	SPBC2D10.09	1.8311	1.23502	1.0193	1.02202	1.24754	0.89052	0.941992	1.07578	1.158
	SPCC777.03c	SPCC777.03c
	SPCC1620.03	SPCC1620.03	1.29229	1.20973	1.37586	1.22034	1.81693	1.40599	1.37683	1.13107	0.72514
	SPBC776.07	SPBC776.07	0.807197	0.53125	1.05643	0.79958	0.947084	0.886994	0.944484	0.936065	1.45433
SPC12C2.07c	SPBC12C2.07c	SPBC12C2.07c;SPC12C2.07c	1.20815	0.907543	0.968773	0.847679	1.13361	0.850622	0.844784	1.06614	1.1022
ran1;pat1	SPBC19C2.05	SPBC19C2.05;ran1;pat1	0.735496	0.89197	0.841469	0.772607	0.765121	0.858274	0.939794	0.965464	1.47262
	SPBC1773.16c	SPBC1773.16c
	SPCC1620.05	SPCC1620.05	0.914115	1.25594	0.988243	1.07532	1.03082	0.740963	0.911864	1.18116	1.15537
rsm1	SPCC1753.05	SPCC1753.05;rsm1	1.37017	1.28011	1.15821	1.12664	0.924996	1.16992	1.14843	0.992614	0.777854
	SPBC3B8.11	SPBC3B8.11	0.924573	1.07766	1.11284	0.983744	1.02296	0.747542	0.777717	1.32152	1.05364
	SPBC11C11.11c	SPBC11C11.11c;SPBC3B8.12	1.41162	1.79346	0.990244	0.878412	0.956466	0.962496	0.947681	1.01738	1.31253
	SPCC1620.08	SPCC1620.08	2.0266	0.681307	1.32723	1.16788	1.29225	1.06313	1.19942	0.544864	0.875719
mrpl24	SPBC14C8.10	SPBC14C8.10;mrpl24	4.08055	5.07782	2.26871	2.53076	1.89958	1.95958	1.9147	1.14475	1.03892
pld9;cut23;apc8	SPAC6F12.14	SPAC6F12.14;pld9;cut23;apc8	0.579898	0.306669	0.836984	1.18484	1.17544	0.965368	0.758626	0.713795	0.779748
	SPBC14C8.13	SPBC14C8.13	3.30518	2.77014	1.74046	1.4513	1.4036	1.00572	1.19721	1.02473	1.2374
	SPAC6F12.17	SPAC6F12.17	0.88165	0.987892	0.844665	0.761447	1.01994	0.959678	0.974318	0.772857	0.797279
	SPBC14C8.15	SPBC14C8.15	2.0644	2.30595	1.26549	1.40297	0.942997	0.939234	0.97827	1.08081	0.976395
cta1;ctt1	SPCC757.07c	SPCC757.07c;cta1;ctt1	0.80765	0.542659	0.711078	0.743643	1.12295	0.805764	0.857818	0.566644	1.36704
cta3	SPBC839.06	SPBC24E9.06;SPBC839.06;cta3	0.749107	0.684443	0.868435	0.909583	0.988438	0.876745	0.90204	0.822824	1.30176
rph1;pif1;pfh1;rph1B87.13c	SPBC887.14c	SPBC887.14c;rph1;pif1;pfh1;rph1B87.13c	1.9078	2.37987	1.866	1.51951	1.32462	2.35211	3.18721	0.912486	0.859784
prz1	SPAC4G8.13c	SPAC4G8.13c;prz1	0.573231	0.863454	0.907512	0.958106	0.851847	0.921695	1.083	1.06484	0.984364
nrm1	SPBC16A3.07c	SPBC16A3.07c;nrm1	2.22129	3.23095	2.281	1.78521	2.17865	2.67936	2.96323	0.940051	1.06328
	SPBC1271.08c	SPBC1271.08c	1.46195	1.02876	1.02106	1.02913	1.23457	1.11672	1.31195	0.820106	0.709738
	SPAC20G4.05c	SPAC20G4.05c	0.911228	1.2138	1.10533	0.91836	1.09623	1.11438	1.09778	1.21864	0.825861
	SPBC19G7.18c	SPBC19G7.11c;SPBC19G7.18c	1.6956	1.77239	1.10478	0.875478	0.832716	0.896293	1.01224	1.16871	1.17558
est1	SPBC2D10.13	SPBC2D10.13;est1	2.43155	2.16297	1.08689	1.07044	1.32268	0.82185	0.723022	1.01153	1.13827
	SPBC3E7.04c	SPBC3E7.04c	1.43155	1.23328	0.923736	0.998681	1.17628	0.828037	0.897578	0.904036	0.80417
	SPAC644.05c	SPAC644.05c	1.93424	2.4646	2.93684	2.10474	2.03589	2.9492	3.87598	0.646951	1.41729
	SPBC2D10.16	SPBC2D10.16	0.816716	1.05731	0.723253	0.747353	1.14642	0.683543	0.830248	0.812184	1.00194
clr1	SPBC2D10.17	SPBC2D10.17;clr1	1.16388	1.49121	0.982392	0.979054	0.893439	0.836869	0.804954	0.746337	0.874851
	SPAC11H11.02c	SPAC11H11.02c	1.59735	1.59191	1.16199	0.74375	0.951834	0.889367	0.780396	0.690581	0.933753
cwf26	SPCC1620.10	SPCC1620.10;cwf26
plh1	SPBC776.14	SPBC776.14;plh1	1.39263	1.08216	0.854205	1.0915	0.993965	0.811102	0.894133	0.809466	0.736192
aza1;ade4;min13	SPAC4D7.08c	SPAC4D7.08c;aza1;ade4;min13	0.716291	1.10325	1.24137	1.46828	1.22174	1.64533	1.53812	1.18273	1.79683
	SPCC1620.11	SPCC1620.11	2.25496	2.13416	1.12479	0.921036	0.735151	0.722589	0.813906	1.24113	1.87043
	SPBC776.16	SPBC776.16	1.51719	1.64951	1.06245	0.980562	1.25054	0.757676	0.945384	1.03732	0.721584
	SPCC1620.13	SPCC1620.13	1.46937	1.53685	1.08497	0.90467	1.04713	0.885736	0.90047	1.05874	1.45619
	SPBC776.17	SPBC776.17	4.08751	2.72754	1.26953	0.831463	1.0391	0.903676	1.00787	1.26122	0.986766
	SPBC1773.17c	SPBC1773.17c;SPBP26C9.01c	1.79079	1.76372	1.14031	0.888336	1.00648	0.744821	0.88237	0.962235	0.919753
	SPAC4G8.04	SPAC4G8.04	0.777761	0.700199	0.7453	0.798092	0.914737	0.899421	0.93511	0.897126	0.908427
	SPAC3A12.03c	SPAC3A12.03c	0.879452	1.24202	1.11437	1.11207	0.863047	1.01438	0.985619	1.22287	0.814648
ppk14	SPAC4G8.05	SPAC4G8.05;ppk14	0.757932	0.996036	0.821511	0.883431	0.843554	1.12513	1.00826	0.777442	1.7944
	SPCC1494.03	SPCC1494.03	1.51783	0.948604	0.836744	1.32002	1.46601	1.13824	1.07066	0.778417	0.966572
	SPAC13F5.07c	SPAC13F5.07c	1.06392	0.990569	1.04568	0.981981	0.898664	0.983989	0.981266	0.864586	1.14741
	SPAC4G8.08	SPAC4G8.08
	SPAC4G8.09	SPAC4G8.09	0.859433	1.22196	0.86653	0.861863	1.13751	0.670707	0.878009	1.38066	0.779381
	SPCC1494.07	SPCC1494.07	2.59161	1.4537	1.10589	0.757009	1.40472	0.609727	0.742431	0.895918	0.820242
sup35;eRF3;erf3	SPCC584.04	SPCC584.04;sup35;eRF3;erf3	1.40983	1.37443	0.98479	0.840615	0.926111	0.774723	0.942458	1.51104	0.750141
	SPBC16A3.08c	SPBC16A3.08c	0.952586	1.37205	1.35283	1.52939	1.48349	0.960827	1.02777	1.13962	1.32696
ppk30	SPBC6B1.02	SPBC6B1.02;ppk30	0.848558	0.994309	0.931962	1.03503	1.23042	0.869072	0.905645	0.686976	0.956037
mfr1;fzr1	SPBC1198.12	SPBC1198.12;SPBC660.02;mfr1;fzr1	1.90095	0.9049	0.963624	1.13393	1.55635	1.02358	1.10244	0.843145	0.907126
mde4	SPBC6B1.04	SPBC6B1.04;mde4	1.23578	1.31304	1.20572	0.952794	1.08612	0.662986	0.810485	1.11579	0.873879
	SPNCRNA.93	SPNCRNA.93	2.85324	1.92604	1.20375	1.9419	1.24184	2.22467	2.20193	0.581345	0.648154
		NULL_SPBC19G7.12c
	SPBC660.05	SPBC660.05	0.932325	0.827017	1.09391	1.40205	1.6099	1.67587	1.43727	0.937032	1.21462
pgs2;bgs2;meu21;gls2	SPAC24C9.07c	SPAC24C9.07c;pgs2;bgs2;meu21;gls2	1.96952	2.05454	1.05951	0.86675	0.911564	0.597831	0.672561	1.0381	1.14544
	SPBC3E7.05c	SPBC3E7.05c	1.15572	1.06165	0.939284	0.95281	1.08773	0.955402	1.03232	0.777568	0.533105
	SPBC660.06	SPBC660.06	1.14046	1.8568	0.822854	1.07953	1.13652	0.821474	0.916246	0.719016	0.879065
	SPBC660.08	SPBC660.08	1.16659	0.992159	0.973191	1.01185	1.24454	1.06705	1.08904	1.23791	1.14352
	SPBC660.09	SPBC660.09
	SPAC11H11.03c	SPAC11H11.03c	0.931248	1.0191	1.09218	0.920389	1.04762	1.1213	1.03912	0.72775	0.829093
	SPBC13E7.03c	SPBC13E7.03c	1.61589	1.54083	1.05301	1.10336	1.2385	0.892736	0.936212	0.946949	0.869783
	SPBC12C2.09c	SPBC12C2.09c	0.947775	0.93878	0.852704	0.842265	1.04747	0.712962	0.710888	1.06009	0.899029
	SPNCRNA.10	SPNCRNA.10
	SPNCRNA.11	SPNCRNA.11
	SPNCRNA.12	SPNCRNA.12	1.15167	0.977839	1.05582	0.813534	1.06505	0.698961	0.736936	1.22174	1.0115
	SPAC3A12.04c	SPAC3A12.04c	0.921358	1.29095	1.04438	0.779509	0.744206	0.930312	0.95782	1.04846	1.50471
	SPNCRNA.13	SPNCRNA.13	4.54565	1.61548	0.918946	0.981007	1.22737	0.66536	0.718913	1.08559	0.698085
	SPNCRNA.14	SPNCRNA.14
	SPNCRNA.15	SPNCRNA.15
	SPNCRNA.16	SPNCRNA.16	2.38879	1.80713	1.32388	1.13384	1.33992	1.13361	1.30431	0.644601	1.19102
	SPNCRNA.19	SPNCRNA.19	1.15681	1.57318	1.38669	1.33006	1.44312	1.1135	1.46674	1.20208	1.08552
	SPCC757.11c	SPCC757.11c	0.56104	0.896024	0.792607	0.817986	1.32575	0.743105	0.73603	0.805091	0.677968
dps;dps1	SPBPJ4664.01	SPBPJ4664.01;SPBPJ694.01;dps;dps1	1.70275	0.947654	1.28248	1.04234	1.07537	1.08909	1.23198	1.02765	0.81811
	SPAC31G5.18c	SPAC31G5.18c	2.94576	2.73934	1.42921	0.90361	1.2589	0.789009	0.78708	0.983267	1.08208
med1;yrb1;sbp1	SPBC1773.07c	SPBC1773.07c;med1;yrb1;sbp1	0.903433	0.708793	1.05632	0.784432	1.16192	0.798649	0.904949	0.930349	1.11496
	SPAC4G8.15c	SPAC4G8.15c
ubl1;nedd8;ned8	SPBC12D12.08c	SPBC12D12.08c;SPBC24C6.01c;ubl1;nedd8;ned8
	SPBC660.10	SPBC660.10	2.18432	1.6817	1.25168	1.16557	1.16079	0.821216	0.977766	1.3244	0.976671
	SPAC9E9.17c	SPAC9E9.17c	1.3636	1.364	1.01096	0.908106	0.896076	0.812754	0.799783	1.21094	1.09886
sup45	SPAC1834.01	SPAC1834.01;sup45	0.861814	1.25544	1.07741	0.833631	1.16428	0.928525	0.999613	0.837731	0.977154
hos3;hsk3;dad5	SPCC417.02	SPCC417.02;hos3;hsk3;dad5	1.10044	1.40529	0.880393	0.770253	1.07855	0.96259	0.851967	0.703345	0.806866
hub1;ubl4	SPBC31E1.03	SPBC31E1.03;hub1;ubl4	1.29106	1.41828	1.03079	1.08289	1.17651	0.827838	0.974937	1.1825	0.827206
	SPAP14E8.02	SPAP14E8.02	7.50793	12.4872	7.52508	6.58855	5.08219	11.3959	11.9417	0.666592	1.29443
	SPBC660.15	SPBC660.15	3.6656	4.1162	2.25673	1.8087	1.5039	1.49365	1.67292	0.916861	1.11787
	SPBC3E7.06c	SPBC3E7.06c	1.42137	1.27604	1.00453	0.919615	0.884081	0.806423	0.898331	1.14787	1.07312
gnd	SPBC660.16	SPBC660.16;gnd	1.07877	0.785676	0.734892	1.11066	1.4791	1.04772	1.02529	0.931509	0.565873
	SPAP14E8.04	SPAP14E8.04	2.83285	3.76256	1.85606	1.32714	1.06324	0.953299	1.09768	1.57697	1.02913
	SPCC777.06c	SPCC777.06c	1.86658	0.80304	1.05325	0.814651	1.18086	0.801535	0.856339	1.06494	0.952352
	SPNCRNA.20	SPNCRNA.20
	SPCC970.10c	SPCC970.10c	1.88626	0.706106	0.861637	0.998452	1.70844	0.834479	0.859145	0.793167	1.01105
	SPBCPT2R1.02	SPBCPT2R1.02
	SPNCRNA.21	SPNCRNA.21	1.65177	0.882216	1.04188	0.969444	0.969414	1.06709	0.999703	0.52915	1.73369
	SPBCPT2R1.03	SPBCPT2R1.03
	SPNCRNA.22	SPNCRNA.22	1.94373	1.19696	1.17056	0.91746	1.30832	0.668003	0.721297	0.379069	0.709947
taf2	SPAC3A12.05c	SPAC3A12.05c;taf2	1.42534	0.605592	1.03351	0.737262	0.918981	0.767734	0.812552	0.934003	0.660205
	SPNCRNA.23	SPNCRNA.23	1.48408	1.73435	1.03534	0.879726	0.954737	0.882356	1.17685	1.14706	0.654987
	SPNCRNA.24	SPNCRNA.24	1.01193	0.898446	0.692862	0.807361	0.830398	0.838473	0.804869	0.830785	1.14696
	SPNCRNA.25	SPNCRNA.25	0.900681	1.2833	0.868131	0.949734	0.97562	0.885693	0.994766	0.971383	0.842586
	SPNCRNA.26	SPNCRNA.26	0.998946	1.12436	1.16258	1.39133	1.4292	1.05945	1.09072	0.912285	0.880752
	SPNCRNA.27	SPNCRNA.27	1.22646	1.55367	0.966295	0.626351	0.731718	0.643563	0.742248	0.990762	1.17033
	SPAC17C9.14	SPAC17C9.14	1.06788	0.839451	0.930768	0.8134	0.974324	0.718753	0.787599	1.15246	1.02249
	SPAC323.01c	SPAC323.01c	1.04582	1.60622	1.04959	0.829236	1.09226	0.922253	1.00293	1.06449	0.85531
myo1	SPBC146.13c	SPBC146.13c;myo1	1.62651	0.940357	1.04665	1.10224	1.13977	1.04819	1.08779	0.907318	0.955486
tif6	SPCC1919.09	SPCC1919.09;tif6
apg12;atg12	SPAC1783.06c	SPAC1783.06c;apg12;atg12	1.1877	1.64798	1.27731	0.851754	0.837225	0.770543	0.782378	1.12534	0.986005
ape1	SPBC1921.05	SPBC1921.05;ape1	0.661736	1.14472	0.832444	1.00129	1.03219	0.949019	1.00805	0.857029	1.37919
	SPBC1198.01	SPBC1198.01	1.15348	1.66219	1.20591	0.989597	1.24515	0.83038	0.959528	1.40447	0.568788
dea2	SPBC1198.02	SPBC1198.02;dea2	2.14157	2.11196	0.93313	1.03079	1.15082	0.618218	0.707723	0.972781	1.46146
tpp1	SPAC19G12.15c	SPAC19G12.15c;tpp1	1.10794	1.58363	0.962495	0.783065	0.913679	0.788172	0.766299	0.797192	1.56452
	SPBC1198.05	SPBC1198.05	2.70707	1.69606	1.42055	1.01314	1.62601	0.905199	1.14414	0.790316	1.034
	SPBC1198.08	SPBC1198.08	1.47068	1.37052	0.933146	0.937664	1.31488	1.03813	1.04269	0.959941	0.649812
ade1BC3.03;min4;ade1	SPBC405.01	SPBC405.01;SPBC4C3.02c;ade1BC3.03;min4;ade1	0.826021	0.927149	1.11085	1.09752	1.1207	0.796533	0.791995	0.850618	1.08154
	SPBC409.12c	SPBC409.12c	1.43039	1.00109	1.08889	0.97142	0.905315	0.867563	1.00532	1.1534	0.946546
	SPAPB17E12.03	SPAPB17E12.03
	SPAPB17E12.06	SPAPB17E12.06	3.38704	2.40574	1.44576	0.935256	1.55603	1.22695	1.01259	0.848069	0.925351
sex1;aim1;ark1	SPCC320.13c	SPCC320.12c;SPCC320.13c;SPCC330.16;sex1;aim1;ark1
	SPAPB17E12.08	SPAPB17E12.08	0.861964	1.2153	1.11528	0.929141	0.880308	0.947883	1.03083	1.35782	0.848634
	SPAPB17E12.09	SPAPB17E12.09
	SPCC364.01	SPCC364.01	1.22132	1.64594	1.02765	0.776604	1.17064	0.579801	0.630975	0.972206	1.074
rps1001;rps10-1;rps10	SPAC31G5.17c	SPAC31G5.17c;rps1001;rps10-1;rps10	0.890837	1.46913	1.08071	1.11906	0.91157	1.31345	1.27592	1.03347	1.45337
	SPCC364.06	SPCC364.06	2.51636	1.89832	0.900996	0.918504	1.44472	0.791184	0.937232	0.948614	1.19324
	SPCC364.07	SPCC364.07;SPCC4G3.01	1.22446	1.26404	1.41902	1.4312	1.25336	0.93562	0.89365	1.36981	0.973903
mrpl4	SPCC4G3.06c	SPCC4G3.06c;mrpl4	1.7329	1.80513	0.980473	1.0487	1.50415	0.834443	0.772926	0.87346	1.11118
adh1;adh	SPCC13B11.01	SPCC13B11.01;adh1;adh	1.12818	1.0167	0.715775	0.929915	1.29662	1.18274	1.13896	0.690894	0.834854
srp14	SPAC19B12.09	SPAC19B12.09;srp14	1.59314	1.32905	1.12516	0.848292	1.1491	0.753428	0.802816	1.25524	1.09828
	SPAC7D4.09c	SPAC7D4.09c	1.33003	1.19522	1.27579	1.06999	0.948806	1.16108	1.09205	1.08382	1.29994
	SPBC23E6.02	SPBC23E6.02	2.15452	1.94334	1.42601	0.994384	0.923738	0.584178	0.620189	1.18317	0.975803
	SPBC1539.01c	SPBC1539.01c
	SPAPB17E12.11	SPAPB17E12.11	1.44473	0.942472	0.935988	0.742167	0.954184	0.579373	0.627865	0.895924	0.977433
	SPBC23E6.05	SPBC23E6.05	1.41748	0.70687	0.969662	1.03584	1.2035	0.937568	0.88917	0.823361	1.21406
	SPBC8E4.05c	SPBC8E4.05c	0.845985	1.15506	1.20571	1.36926	1.11575	1.35677	1.58867	1.16026	0.950033
	SPBC23E6.09	SPBC23E6.09	0.847786	0.962432	0.989225	1.14755	1.31402	0.87472	0.908512	1.87609	1.43776
	SPBC19G7.02	SPBC19G7.02	1.89603	1.84595	1.20734	0.980343	0.922132	0.664162	0.820955	1.19308	0.992402
	SPAC19B12.02c	SPAC19B12.02c	0.839299	1.17677	1.44211	1.11237	1.21673	1.17506	1.11145	0.77125	1.45375
	SPBC19G7.04	SPBC19G7.04	1.56256	1.94382	1.50529	1.29832	1.59637	0.952314	0.966461	0.603517	1.44662
mbx1	SPBC19G7.06	SPBC19G7.06;mbx1	0.757324	0.934346	1.07114	1.14459	1.11756	0.86258	0.95453	1.11746	0.763993
	SPAC17C9.11c	SPAC17C9.11c	1.52583	0.560919	0.88723	0.857323	1.17171	0.905612	0.817981	1.03548	0.972109
	SPCC4G3.07c	SPCC4G3.07c	1.1426	0.961944	0.923061	1.05928	1.11416	1.05624	1.19593	0.895328	1.17796
	SPCC622.12c	SPCC622.12c	1.31463	1.07667	0.855781	1.12763	1.01527	1.35112	1.19191	0.623093	0.986244
	SPBC16D10.01c	SPBC16D10.01c;SPBC418.03c	0.845302	0.807718	0.93256	0.799452	1.06067	0.912895	0.957399	0.963336	0.682763
dsk1	SPBC530.14c	SPBC530.14c;dsk1	1.02704	0.987373	0.880585	0.796786	1.03145	0.868248	0.852873	1.12422	1.36109
pi049	SPBC8D2.16c	SPBC8D2.16c;pi049	1.22928	1.91543	1.17284	0.833731	0.998951	0.679789	0.7074	1.35902	0.810305
stg1	SPAC4F8.10c	SPAC4F8.10c;stg1	0.514778	1.35043	0.855757	1.06037	1.44506	0.937858	0.82885	0.87546	1.02576
mok11	SPAC1527.01	SPAC1527.01;SPAC23D3.15;mok11	0.812715	0.816948	0.910015	0.951086	0.861404	0.781643	1.03486	0.988179	0.995729
cid11	SPBC1685.06	SPBC1685.06;cid11	2.27603	1.63465	1.15121	0.790245	0.826514	0.695126	0.742282	1.33786	1.01211
cid12	SPCC663.12	SPCC663.12;cid12	1.77716	1.26302	1.25513	0.972298	1.14909	0.721571	0.921067	0.938449	1.17541
mok12;pi011	SPBC32H8.13c	SPBC32H8.13c;mok12;pi011	0.823338	0.788377	0.842962	0.812734	0.926773	0.82536	0.875921	0.629667	0.900057
cid13	SPAC821.04c	SPAC821.04c;cid13	0.742541	0.97633	0.982495	1.11968	1.11273	1.18255	1.16979	0.886344	1.30643
mok13	SPBC16D10.05	SPBC16D10.05;mok13	2.63452	2.80808	1.33741	0.86858	1.05387	0.578491	0.613233	0.894314	1.10729
mok14	SPCC63.04	SPCC63.04;mok14	0.62803	0.980109	0.787949	0.919666	0.882154	0.891723	0.933227	1.03818	1.15137
cid14	SPAC12G12.13c	SPAC12G12.13c;cid14	0.798375	0.982751	1.0802	0.734459	1.06614	0.701211	0.780923	0.707185	0.981544
tpr1	SPAC27D7.14c	SPAC27D7.14c;SPAC637.02c;tpr1	1.30285	0.956556	0.973769	0.933289	1.052	0.926922	0.917654	0.843868	1.16061
	SPAC56E4.03	SPAC56E4.03	1.05994	1.62301	0.864117	1.07299	1.00645	0.963897	1.03843	1.02629	1.02843
cid16	SPAC17H9.01	SPAC17H9.01;cid16	0.963706	1.16827	1.02043	1.11608	1.15726	0.908057	1.00643	0.572397	0.99334
	SPAC56E4.05	SPAC56E4.05	1.72282	1.53772	1.13849	0.939185	0.910188	0.643965	0.698553	0.937558	0.968108
mrps17	SPBC409.14c	SPBC409.14c;mrps17	1.42448	0.804237	0.933364	0.758541	0.935922	0.787057	0.784918	0.722704	1.37871
	SPAC56E4.07	SPAC56E4.07	0.738097	1.09538	0.87709	0.770805	0.91027	0.806972	0.829213	1.18551	1.48582
chs1B3H4.01c;chs1	SPAC13G6.12c	SPAC13G6.12c;SPAC24B11.01c;chs1B3H4.01c;chs1	1.20335	1.20078	1.04086	0.766047	0.905302	0.640245	0.699451	0.784305	0.624723
atg9;apg9	SPBC15D4.07c	SPBC15D4.07c;atg9;apg9
chs2	SPBC1709.01	SPBC1709.01;SPBC1734.17;chs2	1.34324	1.00312	0.74969	1.00161	0.932618	0.764362	0.753533	1.01454	1.03628
chs5;cfr1	SPAC6G9.12	SPAC6G9.12;chs5;cfr1	1.67173	2.04378	1.23391	0.982276	1.16612	0.742463	0.754412	1.00351	1.01603
pus1;rpn10	SPAC637.10c	SPAC637.10c;pus1;rpn10	1.17698	1.35408	1.01714	0.821262	0.736636	0.789061	1.02378	1.2182	1.17606
trf1	SPBC19G7.13	SPBC19G7.13;trf1	1.95863	1.85504	1.12328	0.99705	0.860554	0.885976	0.970209	1.25533	1.17413
nup44	SPBC19G7.15	SPBC19G7.15;nup44	0.752115	1.16028	0.798298	0.974967	1.3912	0.858254	0.874853	0.906696	1.01443
isw1	SPBC19G7.16	SPBC19G7.16;isw1
SPAP691.02	SPAPJ691.02	SPAPJ691.02;SPAP691.02	0.660508	0.554855	0.581129	0.842312	0.894128	0.896955	1.03426	1.06104	0.978525
psm1;smc1	SPBC29A10.04	SPBC29A10.04;psm1;smc1	2.39263	0.89115	1.16004	0.99664	0.913683	1.01061	1.12273	1.24313	1.06408
SPAP691.03	SPAPJ691.03	SPAPJ691.03;SPAP691.03	1.36493	1.02066	0.848895	0.836098	0.844233	0.673197	0.748446	1.21009	0.772993
psm3;smc3	SPAC10F6.09c	SPAC10F6.09c;psm3;smc3	1.78316	1.6792	1.45162	1.08307	1.1041	1.22775	1.47309	0.927171	1.07198
	SPCC622.13c	SPCC622.13c	1.49213	1.55111	1.19675	1.03816	0.98908	0.753599	0.80952	1.52079	1.37242
cwf2;prp3	SPAC3A12.11c	SPAC3A12.11c;cwf2;prp3	0.719085	0.587647	1.05668	0.938853	1.23483	0.718601	0.751231	1.02644	0.849725
pop3;wat1	SPBC21B10.05c	SPBC21B10.05c;pop3;wat1	2.20245	2.01905	1.16981	1.0178	1.09275	0.63822	0.729847	1.27594	0.958752
stm1	SPAC17C9.10	SPAC17C9.10;stm1	1.1753	1.3312	1.25366	0.947147	1.07913	0.645285	0.71073	0.866664	1.48019
aph1	SPCC4G3.02	SPCC4G3.02;aph1	0.453905	1.41684	1.3047	1.01421	1.02635	1.12137	1.13246	0.789032	1.18443
sib2	SPAC23G3.03	SPAC23G3.03;sib2	1.00326	1.37915	0.920146	1.09551	0.858469	0.921479	0.98704	1.0971	1.34713
	SPCC1919.15	SPCC1919.15;SPCC790.01	0.913409	1.44416	1.07989	0.964834	0.870744	0.753417	0.883471	1.09203	1.07458
	SPAC25A8.02	SPAC25A8.02	1.16616	1.78698	0.998004	0.754069	1.0156	0.624362	0.712112	1.28493	0.916934
	SPAC23G3.04	SPAC23G3.04	0.888218	0.569172	0.713836	0.829163	0.784279	0.76746	0.834944	0.911195	1.22391
tps1;ggs1	SPAC328.03	SPAC328.03;tps1;ggs1	1.07458	1.33599	0.989909	1.11722	0.985534	1.0157	1.07366	0.840009	1.08461
meu1	SPAC1556.06	SPAC1556.06;meu1
	SPCC790.03	SPCC790.03	0.957229	1.18508	0.887273	1.0379	1.02183	0.745261	0.90067	0.560569	1.35086
	SPAC23G3.06	SPAC23G3.06	1.60542	1.86096	1.02792	0.847457	1.03148	0.854265	0.920508	1.10751	0.943809
taf4	SPAC23G3.09	SPAC23G3.09;taf4	0.863168	0.53592	0.809523	0.803489	1.148	0.824967	0.796501	0.740399	0.821025
	SPBC1289.15	SPBC1289.15;SPBC8E4.07c	0.783178	0.772936	1.36297	1.37901	1.9181	1.14385	1.32464	0.908954	0.694153
tef1-e;ef1-bBA1.09;ef1a-c;ef1-b	SPBC839.15c	SPBC24E9.15c;SPBC839.15c;tef1-e;ef1-bBA1.09;ef1a-c;ef1-b	0.58148	0.806141	1.0952	0.817938	1.34097	0.962615	1.06922	0.691169	1.40246
rpl18;rpl1801;rpl18-1	SPBC11C11.07	SPBC11C11.07;rpl18;rpl1801;rpl18-1	1.65634	1.51817	1.18601	1.02169	1.11934	0.768588	0.820356	0.864267	1.18929
dlc1	SPAC1805.08	SPAC1805.08;dlc1	0.718882	0.927422	1.29133	1.5401	1.40152	1.50004	1.42431	1.06005	0.81636
smd1	SPAC27D7.07c	SPAC27D7.07c;smd1	1.39881	1.04856	1.10829	1.09322	1.08869	0.857102	1.0847	1.08233	0.586232
mst1;HAG605	SPAC637.12c	SPAC637.12c;mst1;HAG605	2.02305	0.954128	0.996716	0.83956	1.06185	0.690642	0.831568	0.980791	0.782656
gyp3	SPCC4G3.09c	SPCC4G3.09c;gyp3	1.47867	1.51208	1.07234	0.794892	0.888036	0.869293	0.843899	0.782573	1.03761
smd3	SPBC19C2.14	SPBC19C2.14;smd3
orb7;cwg2	SPAC2E1P5.04c	SPAC2E1P5.04c;orb7;cwg2	0.841154	1.0838	0.930217	1.19403	0.865943	1.00462	1.07468	1.44647	1.00435
pi047	SPBC8D2.18c	SPBC8D2.18c;pi047	1.31948	1.45518	1.28907	1.15054	0.847674	0.693877	0.916243	0.986159	1.29003
	SPAC13G6.13	SPAC13G6.13;SPAC24B11.02	1.20335	1.20078	1.04086	0.766047	0.905302	0.640245	0.699451	0.784305	0.624723
	SPAPB1E7.03	SPAPB1E7.03	0.926951	0.57507	0.774681	1.10156	1.13426	0.972897	1.03661	1.10447	0.827722
was previously annotated as dubious	SPBC409.16c	SPBC409.16c;was previously annotated as dubious	1.5944	0.946883	1.12771	0.965521	1.05337	1.17582	1.08868	1.07454	0.990558
	SPAC24B11.05	SPAC24B11.05	0.889774	0.697998	1.28617	1.00145	0.885255	0.978978	0.930933	1.43223	1.01492
	SPBC543.04	SPBC543.04	1.06746	1.01765	0.920611	0.771912	0.878495	0.943462	0.950516	0.883003	0.989618
gls2	SPAC1002.03c	SPAC1002.03c;gls2	0.914767	1.01688	0.9502	0.956162	1.2613	0.858048	0.931387	1.04272	0.712799
	SPAC24B11.09	SPAC24B11.09	0.712395	0.755736	0.765915	0.900053	0.934027	0.929478	0.825932	1.12287	1.38566
	SPAC3A12.08	SPAC3A12.08	0.843601	2.15849	1.26587	0.995817	1.05413	0.597794	0.673845	0.844007	0.931378
	SPCC285.13c	SPCC285.13c	2.19453	1.81334	1.31841	1.06916	1.13902	0.709776	0.719263	1.26705	1.0571
	SPCC553.08c	SPCC553.08c	0.936375	0.947073	0.876576	1.14481	1.06914	0.979374	1.01156	1.14584	0.909608
ntp1	SPBC660.07	SPBC660.07;ntp1	1.2153	0.981903	0.778733	1.15604	0.937207	1.03725	1.00177	0.783248	1.05693
	SPAC3G6.03c	SPAC3G6.03c	3.28628	1.36242	1.15948	0.967995	1.18515	0.667028	0.611132	0.984981	0.943483
	SPAPB17E12.10c	SPAPB17E12.10c	1.44473	0.942472	0.935988	0.742167	0.954184	0.579373	0.627865	0.895924	0.977433
	SPNCRNA.97	SPNCRNA.97
	SPBC23E6.03c	SPBC23E6.03c	1.14155	1.20488	1.10254	0.82311	1.12307	1.11335	1.02546	0.810693	1.04315
swi1	SPBC216.06c	SPBC216.06c;swi1	1.67505	1.89096	1.14059	0.883831	0.928515	0.524505	0.651363	1.23196	0.883195
glo3	SPAC22E12.17c	SPAC22E12.17c;glo3	1.66424	1.27492	0.988608	1.03923	1.12733	0.675258	0.803873	0.846764	1.05582
swi2	SPAC1142.03c	SPAC1142.03c;SPAC17G6.20c;swi2
scd2;ral3	SPAC22H10.07	SPAC22H10.07;scd2;ral3	0.836214	0.878841	0.887339	0.810665	1.09903	0.818206	0.934516	1.01994	1.24931
msh3;swi4	SPAC8F11.03	SPAC8F11.03;msh3;swi4	1.54544	0.999216	0.904205	1.3069	1.31411	0.821372	0.967394	1.09789	1.07347
	SPAC8E11.06	SPAC8E11.06
sam1	SPBC14F5.05c	SPBC14F5.05c;sam1	1.17716	1.06602	0.963066	1.03383	1.45478	0.958678	0.957502	1.19598	0.919008
swi6	SPAC664.01c	SPAC664.01c;SPAC824.10c;swi6	0.80386	0.441505	0.850798	1.02135	1.43825	0.936095	0.954778	0.574927	0.962389
mcm5;nda4BC7.13c;nda4	SPAC1B2.05	SPAC1B2.05;SPAC3F10.01;mcm5;nda4BC7.13c;nda4	0.938505	0.990113	0.980743	0.885567	1.05128	0.956647	0.96129	0.932489	0.717389
	SPAC31G5.21	SPAC31G5.21	1.75561	3.36378	1.53111	0.889449	1.26621	0.595779	0.604558	0.94714	1.2268
gwt1	SPAC144.10c	SPAC144.10c;gwt1	1.57599	1.13176	1.1752	1.06332	1.08232	0.853902	0.910865	1.36206	1.05499
	SPAC1142.01	SPAC1142.01;SPAC17G6.18	1.21467	0.906319	0.957119	1.00753	0.958607	0.679685	0.871035	1.1706	1.60899
esf2	SPBC28E12.05	SPBC28E12.05;SPBC3H7.17c;esf2	1.408	1.0999	1.13766	1.00628	0.9922	0.887421	1.09603	0.66326	0.54952
	SPAC1142.04	SPAC1142.04
atp11	SPAC3A12.12	SPAC3A12.12;atp11	0.719085	0.587647	1.05668	0.938853	1.23483	0.718601	0.751231	1.02644	0.849725
ctr5	SPAC1142.05	SPAC1142.05;ctr5	2.16939	2.36799	1.38117	1.17608	1.38332	0.810064	0.873838	1.43523	0.932801
	SPAC1142.06	SPAC1142.06	0.669485	1.20495	1.26416	0.996919	0.817171	1.10973	1.01346	0.868318	1.31895
mpr1;spy1;sph1	SPBC725.02	SPBC725.02;mpr1;spy1;sph1	0.713177	0.715402	1.05538	1.04935	0.973478	1.16027	1.1881	1.0147	1.0974
	SPAC3A12.19	SPAC3A12.19	0.599963	1.76827	1.31229	1.09646	1.05452	1.10645	1.32269	0.886117	1.08094
eif3-a;tif31	SPBC530.06c	SPBC530.06c;eif3-a;tif31	1.19941	1.9796	1.20088	1.15034	1.17781	0.880004	0.923428	1.03934	0.892265
	SPAC30.02c	SPAC30.02c	1.72566	1.59116	1.09775	1.0426	1.07739	0.864619	0.991482	1.03057	0.862418
spb70;pol12	SPCC553.09c	SPCC553.09c;spb70;pol12	0.887113	1.10259	1.12668	0.999028	1.24692	0.844033	0.918461	1.12146	0.872565
cia1	SPCC663.05c	SPCC663.05c;cia1	0.953722	1.01274	0.95486	0.915908	1.06443	0.828346	0.924864	1.27045	0.837974
sec10	SPAC13F5.06c	SPAC13F5.06c;sec10	1.76685	1.00226	1.00764	0.876661	0.877845	0.724926	1.03764	0.963376	0.997465
sec13	SPBC215.15	SPBC215.15;sec13
	SPBC23E6.04c	SPBC23E6.04c	1.41748	0.70687	0.969662	1.03584	1.2035	0.937568	0.88917	0.823361	1.21406
sec14;spo20	SPAC3H8.10	SPAC3H8.10;sec14;spo20	1.0699	1.36226	0.989852	1.12908	1.24397	0.830462	0.771828	1.48772	1.06563
set7	SPCC297.04c	SPCC297.04c;set7	1.21739	0.905571	0.974365	0.963746	0.914155	0.808312	0.907192	0.812294	1.02075
sec15	SPCC1183.01	SPCC1183.01;SPCC1672.13;sec15	0.784931	1.02362	0.997277	0.857661	0.689808	0.896935	0.960191	0.816978	1.70389
	SPAC4F10.05c	SPAC4F10.05c	1.32162	0.87335	1.13699	0.991172	0.842955	0.683075	0.675759	0.721229	1.24941
	SPAC26A3.17c	SPAC26A3.17c;SPAC8E11.11	1.76866	1.12434	1.05012	1.01614	1.21964	1.0846	1.09431	1.03415	0.831605
sec16	SPAC29B12.07	SPAC29B12.07;sec16	0.955403	0.930302	0.967998	0.903163	1.15454	0.905831	0.830967	1.00726	1.06132
hus1	SPAC20G4.04c	SPAC20G4.04c;hus1	0.733178	0.76482	0.986525	1.0411	0.988761	0.869176	0.988133	1.27331	1.23328
sec17	SPAC959.02	SPAC959.02;sec17	0.782478	0.953339	0.956492	0.929001	1.01351	1.04051	1.00527	1.25994	0.995837
sec18	SPAC1834.11c	SPAC1834.11c;sec18	1.25878	1.81504	1.11686	1.08038	1.23847	0.847542	0.817052	0.805288	1.53669
	SPBC2D10.15c	SPBC2D10.15c	0.816716	1.05731	0.723253	0.747353	1.14642	0.683543	0.830248	0.812184	1.00194
	SPAC17G8.02	SPAC17G8.02	0.917392	1.06034	0.863748	0.963439	1.34197	0.94842	0.978904	0.800688	0.879967
	SPBC17D11.02c	SPBC17D11.02c	1.35271	1.07262	1.14884	0.989053	0.896436	1.08123	1.18237	0.797743	0.999603
	SPAC3G9.13c	SPAC3G9.13c	1.39524	0.680096	0.921479	1.34903	1.03278	0.809952	0.897332	1.34316	0.786338
	SPAC17G8.05	SPAC17G8.05	2.09747	1.60955	1.20925	0.995252	1.40654	0.908578	0.870618	0.875324	1.04868
	SPAC16C9.01c	SPAC16C9.01c;SPAC4G8.14c	2.0377	0.662988	0.837358	0.809259	0.964322	0.634403	0.713415	1.07184	0.712855
	SPAC17G8.07	SPAC17G8.07	1.58134	1.52816	1.11625	1.02905	0.956717	0.716406	0.860775	1.07281	0.865108
	SPBC776.10c	SPBC776.10c	1.3726	0.997927	1.04575	1.03393	1.16677	0.989137	1.02307	1.03997	0.983071
shg1	SPAC17G8.09	SPAC17G8.09;shg1	0.734265	0.804136	1.07885	0.966531	1.20964	0.810189	0.948661	1.0203	0.931647
	SPBC530.07c	SPBC530.07c	1.48672	0.897918	0.847622	1.08327	0.983685	0.881971	0.820567	1.17642	1.17177
tsn1;tsn	SPAC30.03c	SPAC30.03c;tsn1;tsn	0.972988	1.21514	1.0587	0.945697	0.82261	1.04724	1.14722	0.844391	0.952501
rps15a-2;rps22-2;rps2202	SPAC5D6.01	SPAC5D6.01;rps15a-2;rps22-2;rps2202	1.10351	1.28591	1.49498	1.23374	1.493	1.26899	1.28887	1.40688	1.00904
pso2;snm1	SPAC22A12.01c	SPAC22A12.01c;SPAC56F8.17c;pso2;snm1	0.757245	0.816675	1.09841	0.862084	1.10741	0.947515	0.931523	1.09509	0.870161
trr1;caf4	SPBC3F6.03	SPBC3F6.03;trr1;caf4	0.703804	0.787334	0.8057	0.746031	1.16467	0.863726	0.824587	0.83759	1.12137
	SPCC663.06c	SPCC663.06c	1.49784	1.372	1.15978	0.727397	0.924352	0.652613	0.717343	0.866651	0.774996
spa1;spa	SPBC577.14c	SPBC577.14c;spa1;spa	1.18325	1.32994	1.04972	0.891267	1.12574	0.791087	1.00617	0.648537	0.948917
	SPAP8A3.03	SPAP8A3.03	2.56099	4.9304	1.03747	1.06278	1.23297	2.92224	3.30252	0.879162	1.05819
	SPNCRNA.123	SPNCRNA.123	0.676339	0.668893	0.789186	0.887624	0.887952	0.819799	0.924289	1.0019	0.829851
	SPAP8A3.05	SPAP8A3.05	1.30823	1.4555	1.12628	0.81464	1.33491	0.663152	0.635561	1.02682	1.01498
U2AF25;U2AF23	SPAP8A3.06	SPAP8A3.06;U2AF25;U2AF23	1.52848	1.15419	1.9068	1.50957	1.09483	1.74045	1.528	0.683309	1.04953
gmh1	SPAC5H10.11	SPAC5H10.11;gmh1	1.16449	1.03388	1.13495	1.07637	1.03639	1.11612	1.2363	1.33569	1.05239
sec21	SPAC57A7.10c	SPAC57A7.10c;sec21	0.960766	0.72993	0.867958	0.720839	0.639946	1.00986	0.895485	0.908707	0.991406
sec22	SPBC2A9.08c	SPBC2A9.08c;sec22	0.671321	0.804416	0.789091	0.736308	1.28358	0.687082	0.688649	1.04868	1.06632
tlg1	SPBC36B7.07	SPBC36B7.07;tlg1	1.22141	1.40583	1.1497	1.18479	1.0382	0.756752	0.976958	0.876839	0.816134
	SPAPB17E12.12c	SPAPB17E12.12c	1.06469	1.033	0.931984	1.15003	1.28233	1.41227	1.24887	0.820219	1.12589
		NULL_SPAC5H10.11.A
tlg2	SPAC823.05c	SPAC823.05c;tlg2	0.697413	1.12239	1.07259	1.05197	0.814998	1.11871	1.10606	0.979809	1.23111
	SPAC30D11.03	SPAC30D11.03
sec24	SPAC22F8.08	SPAC22F8.08;sec24	1.10407	1.51117	1.15128	1.0033	1.13966	0.804841	0.861405	0.777153	0.792507
sec26	SPBC146.14c	SPBC146.14c;SPBC337.01c;sec26
sec27	SPBC16C6.13c	SPBC16C6.13c;SPBC244.03;sec27	1.66861	0.564972	1.23939	1.10416	0.721406	0.749454	0.768775	0.866767	0.726433
	SPAC926.05c	SPAC926.05c	1.13793	1.3114	1.12647	1.41051	0.888958	1.32668	1.4125	1.34243	0.955322
sec28	SPBC24C6.05	SPBC24C6.05;sec28	1.7936	2.85096	1.59868	1.34489	1.2677	0.97836	0.903165	1.60212	0.687017
cwf19	SPAC30D11.09	SPAC30D11.09;cwf19	0.922384	1.25643	1.15267	0.884917	1.03041	0.678706	0.741256	1.05818	1.09962
	SPAC17G8.12	SPAC17G8.12	1.64232	2.31995	1.138	0.809233	0.894943	0.806251	0.808895	1.31007	1.09656
	SPBC17D11.03c	SPBC17D11.03c	0.959601	0.882487	1.07834	1.07324	0.973556	0.926991	0.883539	1.23238	1.15525
	SPAC16C9.02c	SPAC16C9.02c	2.21073	1.99563	1.12308	0.97361	1.19015	0.661844	0.791047	0.971727	1.06656
	SPAC3A11.10c	SPAC3A11.10c	0.910578	1.18426	0.936912	1.03409	0.776961	0.788767	1.03941	1.1461	1.1945
trm11	SPBC16D10.02	SPBC16D10.02;trm11	0.845302	0.807718	0.93256	0.799452	1.06067	0.912895	0.957399	0.963336	0.682763
pgp2	SPBC16D10.03	SPBC16D10.03;pgp2	1.68984	1.78625	1.03774	1.04033	1.56318	0.667455	0.724069	0.862717	1.14451
	SPAC30.04c	SPAC30.04c	1.50685	0.944186	0.792224	0.79725	0.803776	0.822053	0.921091	1.14786	0.934028
	SPAC22A12.02c	SPAC22A12.02c	2.65749	2.42145	1.18397	1.1406	0.891172	0.559799	0.629304	0.816567	0.97363
	SPBC16D10.06	SPBC16D10.06	1.44711	0.563077	1.09246	1.05646	1.51446	0.8049	0.855967	0.99951	1.00341
	SPAP8A3.10	SPAP8A3.10	0.875128	0.751608	1.13194	1.17242	1.40986	0.865747	0.842382	0.98477	0.837964
ubc12	SPCC777.10c	SPCC777.10c;ubc12	0.535179	0.886766	1.03432	1.083	0.95254	0.859767	0.831345	0.999714	1.06763
ubc13;spu13;sst5	SPAC11E3.04c	SPAC11E3.04c;ubc13;spu13;sst5
pro3	SPAPYUG7.05	SPAPYUG7.05;pro3	1.04433	1.31412	0.931764	0.777131	0.95896	0.531505	0.708702	0.889971	0.896776
	SPCC663.07c	SPCC663.07c	1.32627	0.770637	0.933626	1.16034	1.06671	0.867109	0.915402	0.955414	0.895934
ubc14	SPAC1250.03	SPAC1250.03;ubc14	1.49866	0.789795	1.06133	0.764566	1.26837	0.637846	0.795463	0.511832	0.77848
hag1	SPAPYUG7.06	SPAPYUG7.06;hag1	1.12598	1.04575	0.96834	0.957773	0.850571	0.974436	1.02032	0.82478	1.1278
	SPCC736.02	SPCC736.02	1.58115	1.35904	0.960479	0.704657	0.995148	0.717146	0.785733	0.938205	1.01022
	SPAC869.01	SPAC869.01	0.862466	0.79637	1.52112	2.19359	1.79413	1.63301	1.73882	0.808275	1.01025
ubcX;ubc15	SPBC1105.09	SPBC1105.09;ubcX;ubc15
	SPNCRNA.28	SPNCRNA.28
	SPAPB15E9.01c	SPAPB15E9.01c;SPAPB18E9.06c	1.01206	1.26942	1.25125	1.57514	1.73198	1.04732	1.14934	0.995337	1.0944
ret2	SPCC285.08	SPCC285.08;ret2
ret3	SPCC576.07	SPCC576.07;ret3
	SPAC2G11.13	SPAC2G11.13	0.939882	0.660966	0.914527	1.12391	0.898983	0.967235	0.990241	1.12792	0.903771
taf130;taf111;tafII-111;taf1	SPAC2G11.14	SPAC2G11.14;taf130;taf111;tafII-111;taf1	1.94878	1.48231	0.987691	0.605413	0.948517	0.524303	0.560949	0.788134	1.11194
	SPCC1259.09c	SPCC1259.09c	1.11754	1.39312	1.14301	1.18387	1.20489	0.939852	1.01056	0.964359	0.86764
	SPBC354.09c	SPBC354.09c	0.81888	1.11783	0.915083	0.959467	1.19327	0.847421	0.902762	0.835806	0.967373
pic1	SPBC336.15	SPBC336.15;SPBC685.01;pic1	2.50994	1.93765	1.65056	1.69596	1.66676	1.24341	1.20799	0.796915	0.916816
	SPAC22F8.04	SPAC22F8.04	1.14026	0.666075	0.743356	0.817315	1.05275	0.830692	0.869401	0.806145	0.699471
	SPBC685.02	SPBC685.02	2.31662	2.15668	1.04904	1.03898	1.23388	1.20036	1.28398	1.26972	0.810154
	SPAC22F8.05	SPAC22F8.05	0.79696	1.08838	0.84192	0.772391	0.920114	0.890157	0.909804	1.18566	1.39942
	SPBC685.03	SPBC685.03
gpi15	SPBC685.05	SPBC685.05;gpi15	1.11124	1.78944	0.988224	1.24358	1.37743	1.05077	1.08492	0.991534	0.933535
rps0;rpsa-1;rps001;rpsA-1;rps0-1	SPBC685.06	SPBC685.06;rps0;rpsa-1;rps001;rpsA-1;rps0-1	1.56394	1.58659	0.841591	1.17756	1.54523	1.01564	0.99305	0.855155	0.865881
rrp16;nop53	SPAC22F8.09	SPAC22F8.09;rrp16;nop53	2.99083	3.65191	1.03992	0.745493	0.874805	0.532793	0.595489	1.31344	1.01994
	SPBC685.08	SPBC685.08	1.17948	0.708377	1.13471	1.05426	1.3565	0.93231	1.0756	0.805964	1.24564
	SPCC1795.07	SPCC1795.07	1.62606	1.49608	1.09818	1.03797	0.895245	0.90098	0.982822	1.16166	0.792664
yps1	SPCC1795.09	SPCC1795.09;yps1	0.873834	1.13988	1.04517	0.957116	0.805188	0.962467	0.958628	0.918264	1.12935
mcp6;hrs1	SPBC582.06c	SPAC19G10.06;SPBC582.06c;mcp6;hrs1	1.27466	1.75646	1.2688	1.1649	1.27208	1.35897	1.24071	1.08911	1.19783
mug23;bqt1	SPAC6G9.13c	SPAC6G9.13c;mug23;bqt1	0.924818	0.903577	1.02382	1.27868	0.867554	0.951381	0.961268	1.29707	0.800221
zfs1;moc4	SPBC1718.07c	SPBC1718.07c;zfs1;moc4	0.689109	0.900583	1.18434	1.18683	1.06654	1.2635	1.15971	0.855463	1.57851
psp3	SPAC1006.01	SPAC1006.01;psp3	1.45971	1.1434	1.22877	1.08432	1.08817	0.890823	0.911517	1.65274	1.11689
	SPAC1006.02	SPAC1006.02	0.622464	0.921453	1.10446	1.11946	1.13283	1.07933	1.13277	1.11022	1.34364
	SPMIT.03	SPMIT.03
cox2	SPMIT.11	SPMIT.11;cox2
paa1	SPAP8A3.09c	SPAP8A3.09c;paa1	1.25445	0.673975	1.18855	1.2993	1.27985	0.98243	1.04475	1.27967	0.715917
cox1I1	SPMIT.02	SPMIT.02;cox1I1
atp6	SPMIT.07	SPMIT.07;atp6
atp8	SPMIT.09	SPMIT.09;atp8
rgf2	SPAC1006.06	SPAC1006.06;rgf2	0.750081	1.02134	0.793356	0.988524	1.00052	0.789524	0.75623	0.91829	0.934342
atp9	SPMIT.10	SPMIT.10;atp9
	SPAC323.02c	SPAC323.02c	0.988289	0.718587	0.961453	1.03019	1.0772	0.826296	0.898484	1.22573	0.82769
	SPAC821.13c	SPAC821.13c;SPAC955.01c
	SPNCRNA.75	SPNCRNA.75	0.490923	0.578678	1.31698	1.27551	1.32969	1.46266	1.24346	1.10249	2.00727
	SPSNRNA.03	SPSNRNA.03
	SPBC31F10.10c	SPBC31F10.10c	0.510424	1.01198	0.86827	1.0562	0.921671	1.05888	1.02271	0.813189	1.11677
	SPBC3H7.02	SPBC3H7.02	0.810818	1.43476	1.00469	1.09639	1.11963	1.12926	1.16845	0.85912	0.597581
	SPBC3H7.04	SPBC3H7.04	0.961923	0.58843	1.0532	1.0907	1.27588	1.02631	0.956832	0.919652	1.24484
car;car1;sod1;bsu1	SPAC17A2.01	SPAC17A2.01;SPAC1B1.05;car;car1;sod1;bsu1	1.3164	0.997871	1.0419	1.16943	1.09319	0.930986	1.01502	0.915344	0.9398
	SPCC1742.01	SPCC1742.01;SPCC1795.13;SPCPB16A4.07c	1.02707	1.68254	1.03874	0.869457	0.846537	0.778422	0.777065	0.941564	0.658911
mug142	SPBC3H7.09	SPBC3H7.09;mug142	1.09079	1.20421	1.26382	0.859738	0.985377	0.879104	0.927429	0.770612	0.745663
hxk1;hsk1	SPAC24H6.04	SPAC24H6.04;hxk1;hsk1	0.795485	1.1359	0.650964	1.01786	0.933873	0.928433	0.871	1.0388	1.04636
	SPAC23G3.12c	SPAC23G3.12c	2.26463	1.77539	0.998587	1.05504	1.29346	0.680391	0.815974	0.628174	0.76194
hxk2	SPAC4F8.07c	SPAC4F8.07c;hxk2	0.850877	1.40881	1.09797	1.24596	1.31836	0.973781	0.937529	0.798631	1.26463
arc4;arp10	SPAC6G9.07c	SPAC6G9.07c;arc4;arp10	1.06441	0.58579	0.721671	0.896609	1.02218	0.907587	0.879447	1.04973	0.914778
kes1	SPBC1271.12	SPBC1271.12;kes1
	SPBP4H10.11c	SPBP4H10.11c	1.1259	0.75735	1.27238	1.56099	1.3699	0.8648	0.815891	1.05772	1.00277
brc1	SPBC582.05c	SPAC19G10.07;SPBC582.05c;brc1
pab1	SPAC227.07c	SPAC227.07c;pab1	0.950433	1.19775	0.921828	0.918878	0.94511	0.804563	0.822921	0.98878	0.979325
pab2	SPBC16E9.12c	SPBC16E9.12c;pab2	1.74135	2.53719	1.17477	1.28951	1.42777	0.711606	0.711149	1.37207	0.707729
gms1;gmn3	SPCC1795.03	SPCC1795.03;gms1;gmn3	0.922618	1.04923	0.564163	0.745509	0.627186	0.889043	1.00597	1.29614	1.0842
urfA	SPMIT.08	SPMIT.08;urfA
	SPAC323.03c	SPAC323.03c	0.982466	1.34581	1.34149	1.09904	0.847608	0.990282	0.920943	0.894114	1.24555
	SPBC30D10.17c	SPBC30D10.17c	1.1203	1.70915	1.42919	1.48311	1.3287	0.893948	0.90153	1.57959	1.16311
gsk3;skp1	SPAC1687.15	SPAC1687.15;gsk3;skp1	0.901133	1.12932	1.20239	1.30902	1.30375	1.10078	1.1498	1.09783	0.858712
	SPBC776.05	SPBC776.05	1.21171	1.22264	0.979772	0.790751	1.05891	0.850146	1.04126	0.936523	0.706043
	SPCC830.08c	SPCC830.08c	0.62198	1.0367	1.04892	1.19589	1.18608	0.947157	0.982312	0.613498	1.20771
gpi12	SPAPB2B4.01c	SPAPB2B4.01c;gpi12	3.42609	3.40692	1.75986	1.00128	1.17352	0.674377	0.82254	1.00472	1.11139
	SPBC3H7.10	SPBC3H7.10	0.999582	0.822953	1.02664	0.792426	0.893229	0.908492	0.852584	1.30719	1.06834
	SPAC19A8.02	SPAC19A8.02	2.09644	2.20881	1.04674	0.771112	1.15188	0.666744	0.713095	0.890474	1.055
	SPAC16A10.08c	SPAC16A10.08c;SPAC589.01c
	SPBC3H7.11	SPBC3H7.11	0.761133	0.96306	0.787268	0.807621	0.720944	0.968295	0.798493	0.568515	1.09037
	SPAC19A8.03	SPAC19A8.03	1.61758	1.5636	0.967273	0.839584	1.08446	0.801783	0.70613	0.558568	0.733958
	SPBC3H7.12	SPBC3H7.12
erg5	SPAC19A8.04	SPAC19A8.04;erg5	0.630026	0.685324	0.824946	0.872559	0.908901	0.811662	0.782994	0.826803	1.42999
	SPBC3H7.13	SPBC3H7.13	1.75104	1.02032	1.04205	0.811408	0.943378	0.822163	0.866482	0.88915	0.789878
	SPBC3H7.14	SPBC3H7.14	2.03114	1.128	1.05203	0.847208	0.880918	0.925992	1.00631	1.38177	0.989831
	SPAC19A8.06	SPAC19A8.06	1.16643	0.685333	0.994624	0.858515	0.93814	0.807258	0.889539	0.997939	1.17179
	SPBC28E12.06c	SPBC28E12.06c;SPBC3H7.16	0.961545	1.00686	1.17955	0.91052	0.796532	0.946257	0.988933	1.02221	0.965948
	SPAC19A8.09	SPAC19A8.09	0.768831	0.927726	1.09226	0.875148	1.1852	0.962012	1.06292	1.62807	1.25489
pmf1;mmf1	SPBC2G2.04c	SPBC2G2.04c;pmf1;mmf1	1.221	1.32678	1.01817	0.978117	0.939263	1.14302	1.04714	0.930555	0.864763
	SPAC29B12.14c	SPAC29B12.14c
	SPAC6G9.15c	SPAC6G9.15c	1.12259	1.01607	1.01415	0.918251	0.924099	0.797387	0.962601	1.31678	0.781268
itr1;itr1BD4.02c	SPAC4F8.15	SPAC4F8.15;SPAC7D4.01;itr1;itr1BD4.02c	2.0109	0.952665	1.04875	1.1411	1.13486	0.969848	1.10194	1.29163	0.816703
brd1	SPBC1734.15	SPBC1734.15;brd1	1.14285	0.962033	0.914432	0.824712	0.922505	0.698696	0.87555	0.939589	1.11138
itr2	SPAC20G8.03	SPAC20G8.03;itr2
	SPBC1289.08	SPBC1289.08	1.95365	1.03998	0.852453	0.712263	1.22683	0.951643	1.16954	0.875364	0.832274
pac2	SPAC31G5.11	SPAC31G5.11;pac2	1.17124	1.12301	1.52449	1.37099	1.14993	1.18633	1.16785	1.06655	1.58994
tim21	SPBC1289.09	SPBC1289.09;tim21	0.932788	0.996531	0.801521	0.736986	1.32375	0.730226	0.83392	1.05212	1.16053
	SPCC830.09c	SPCC830.09c	2.0364	2.17862	1.0847	0.900193	0.95832	0.741402	0.856709	0.957447	0.929548
cut1	SPCC5E4.04	SPCC5E4.04;cut1	1.34121	2.02236	1.10923	0.747292	0.844427	0.701649	0.733287	0.900421	1.33177
[truncated: 3,297 more rows]
