# Supplementary material for: The Fission Yeast Homeodomain Protein Yox1p Binds to MBF and Confines MBF-Dependent Cell-Cycle Transcription to G1-S via Negative Feedback
Source: PLoS Genet. 2009 Aug 28;5(8):e1000626. doi: 10.1371/journal.pgen.1000626 (PMC2726434; doi:10.1371/journal.pgen.1000626)
Supplement: Table S3 — Genes enriched in both Yox1p and Cdc10p ChIP-chip (0.03 MB XLS) [file pgen.1000626.s003.xls]

## Sheet: Sheet1
Genes enriched in both Yox1p and Cdc10p ChIPs.
Common name	Systematic name	Synonyms	Remarks	Annotation
ste6	SPCC1442.01	SPCC1442.01;SPCC1450.17;ste6;ste6B3B11.02c	Cell cycle-regulated gene	Putative guanine-nucleotide releasing factor that plays a role in conjugation
ssb1	SPBC660.13c	SPBC660.13c;rpa1;ssb1;rpa70;rad11	Cell cycle-regulated gene	Subunit of replication factor A required for DNA replication, DNA repair and telomere length
srw1	SPAC144.13c	SPAC144.13c;srw1;ste9	Cell cycle-regulated gene	Protein required for mating and sporulation, CDK inhibitor
pfh1	SPBC887.14c	SPBC887.14c;rph1;pif1;pfh1;rph1B87.13c	Cell cycle-regulated gene	ATP-dependent DNA helicase involved in telomere maintenance, DNA replication, and DNA repair
rhp51	SPAC644.14c	SPAC644.14C;rhp51;rad51	Cell cycle-regulated gene	Rad51 homolog, a DNA-dependent ATPase that stimulates single-strand DNA annealing and exchange
rad21	SPCC338.17c	SPCC338.17c;rad21	Cell cycle-regulated gene	Double-strand-break repair protein, cohesin complex subunit
psc3	SPAC17H9.20	SPAC17H9.20;SPAC607.01;psc3	Cell cycle-regulated gene	Component of the cohesin complex, involved in sister chromatid cohesion
pol1	SPAC3H5.06c	SPAC3H5.06c;Pol-alpha;polA;pol1;swi7	Cell cycle-regulated gene	Catalytic subunit of DNA polymerase alpha
pht1	SPBC11B10.10c	SPBC11B10.10c;pi001;pht1;cdc2L	Cell cycle-regulated gene	Histone H2A variant
	SPCPB1C11.02	SPCPB1C11.02	Cell cycle-regulated gene	Member of the amino acid permease family of membrane transporters
tos4	SPAP14E8.02	SPAP14E8.02	Cell cycle-regulated gene	Protein of unknown function, has weak similarity to S. cerevisiae Tos4p
mik1	SPBC660.14	SPBC660.14;mik1	Cell cycle-regulated gene	Protein kinase that inhibits Cdc2p, required for checkpoint control of DNA replication
mfm2	SPAC513.03	SPAC513.03;mfm2	Cell cycle-regulated gene	Precursor polypeptide for the mating pheromone M factor that is produced by h- cells
klp8	SPAC144.14	SPAC144.14;klp8	Cell cycle-regulated gene	Protein containing a kinesin motor domain, which binds ATP and microtubules
htb1	SPCC622.09	SPCC622.09;htb1	Cell cycle-regulated gene	Histone H2B-alpha
dfp1	SPCC550.13	SPCC550.13;rad35;him1;dfp1	Cell cycle-regulated gene	Regulatory subunit of the Hsk1p-Dfp1p kinase involved in G1 to S phase transition
cig2	SPAPB2B4.03	SPAPB2B4.03;cyc17;cig2	Cell cycle-regulated gene	Major G1/S-phase cyclin, promotes the onset of S phase before mitosis and meiosis
cdt2	SPAC17H9.19c	SPAC17H9.19c;sev1;cdt2	Cell cycle-regulated gene	Required to target S phase inhibitor Spd1p for degradation, required for DNA replication
cdt1	SPBC428.18	SPBC428.18;cdt1	Cell cycle-regulated gene	Repliction licencing factor that coordinates the completion of S phase with the onset of mitosis
cdc22	SPAC1F7.05	SPAC1F7.05;cdc22	Cell cycle-regulated gene	Ribonucleoside-diphosphate reductase large chain, likely required for initiation of DNA replication
cdc18	SPBC14C8.07c	SPBC14C8.07c;cdc18	Cell cycle-regulated gene	MCM loader, couples cell cycle signals to DNA replication machinery
cdc10	SPBC336.12c	SPBC336.12c;cdc10	Cell cycle-regulated gene	Component of the Mlu1-box binding factor (MBF) transcriptional activation complex
	SPCC70.08c	SPCC70.08c	Cell cycle-regulated gene	rRNA methyltransferase
mrc1	SPAC694.06c	SPAC694.06c;huc1;mrc1	Cell cycle-regulated gene	Protein required for the DNA replication stress checkpoint
	SPAC644.05c	SPAC644.05c	Cell cycle-regulated gene	Deoxyuridine 5'-triphosphate nucleotidohydrolase
	SPCC63.14	SPCC63.14	Cell cycle-regulated gene	Protein of unknown function
	SPCC63.13	SPCC63.13	Cell cycle-regulated gene	Protein containing a DnaJ domain, which are part of chaperone (protein folding) system
mug40	SPCC553.07c	SPCC553.07c;Pol-kappa	Cell cycle-regulated gene	Similarity to DNA polymerase kappa, a low fidelity DNA polymerase that acts in DNA replication
mns2	SPAC513.05	SPAC513.05;mns2	Cell cycle-regulated gene	Putative alpha-mannosidase
	SPBC1306.02	SPBC1306.02;SPBC4.08	Cell cycle-regulated gene	Protein containing WD domains
	SPBC3B9.01	SPBC3B9.01	Cell cycle-regulated gene	Hsp70 nucleotide exchange factor
	SPBC336.13c	SPBC336.13c	Cell cycle-regulated gene	Mitochondrial inner membrane peptidase complex
ams2	SPCC290.04	SPCC290.04;SPCC4F11.01;ams2	Cell cycle-regulated gene	Protein that binds binds centromere and is involved in chromosome segregation
yox1	SPBC21B10.13c	SPAC21B10.13c;SPBC21B10.13c	Cell cycle-regulated gene	Protein containing a homeobox domain (homeodomain)
nrm1	SPBC16A3.07c	SPBC16A3.07c;nrm1	Cell cycle-regulated gene	Negative regulator of MBF targets, likely functions as a corepressor with MBF
rev1	SPBC1347.01c	SPBC1347.01c;SPBC215.16c;rev1	Cell cycle-regulated gene	Deoxycytidyl transferase transferase, involved in mutagenic translesion DNA synthesis
	SPBC1306.01c	SPBC1306.01c;SPBC409.22c	Cell cycle-regulated gene	Mitochondrial translation elongation factor G
pds5	SPAC110.02	SPAC110.02;pds5	Cell cycle-regulated gene	Cohesin-associated protein
bos1	SPAP14E8.03	SPAP14E8.03;bos1	Cell cycle-regulated gene	Member of the vesicle transport v-SNARE protein family
	SPAC17H9.18c	SPAC17H9.18c	Cell cycle-regulated gene	Protein of unknown function
ctp1	SPCC338.08	nip1;slr9;mug38	Cell cycle-regulated gene	CtIP-related endonuclease involved in DNA double-strand break processing
hta1	SPCC622.08c	SPCC622.08c;hta1	Cell cycle-regulated gene	Histone H2A-alpha
suc22	SPBC25D12.04	SPBC25D12.04;suc22		Ribonucleoside-diphosphate reductase small chain
spo6	SPBC1778.04	SPBC1778.04;spo6		Protein required for meiosis II and sporulation
arc1	SPBC14C8.06	SPBC14C8.06;arc1;sop2		Component of the Arp2/3 complex required for actin cortical patch assembly
ssb1	SPAC644.15	SPAC644.15;ssb1;YSPRPA1;rad11;rpa1;rpp1-1;rpp101		60S acidic ribosomal protein A1/P1A
rpb8	SPBC14C8.12	SPBC14C8.12;rpb8		Shared subunit of RNA polymerases I, II, and III
rho1	SPAC1F7.04	SPAC1F7.04;rho1		Rho-type multifunctional GTP-binding protein
pss1	SPAC110.04c	SPAC110.04c;SPAP14E8.01c;SPBC110.04c;ssp1;pss1		Heat shock protein
	SPAP8A3.03	SPAP8A3.03		Member of the ZIP zinc transporter family
	SPNCRNA.93	SPNCRNA.93		Putative non-coding RNA
meu17	SPBC14C8.05c	SPBC14C8.05c;meu17		Member of the glycosyl hydrolase 15 family
mei3	SPBC119.04	SPBC119.04;mei3		Protein that induces meiosis and sporulation
mcm7	SPBC25D12.03c	SPBC25D12.03c;mcm7;cdc47		Component of the MCM complex required for DNA replication
map1	SPAC11E3.06	SPAC11E3.06;map1		MADS box transcription factor essential for transcriptional activation of h+ cell-specific genes
gdi1	SPAC22H10.12c	SPAC22H10.12c;sec19;gdi1		GDP dissociation inhibitor
fkbp39	SPBC1347.02	SPBC1347.02;fkbp39		Putative peptidyl prolyl cis-trans isomerase
	SPCC70.10	SPCC70.10		Protein of unknown function
mug9	SPCC70.09c	SPCC70.09c		Protein of unknown function
	SPBC660.15	SPBC660.15		Protein containing an RNA recognition motif, mRNA cleavage factor complex
	SPBC660.12c	SPBC660.12c		Peptide epimerase
pup3	SPCC63.12c	SPCC63.12c		Protein with high similarity to proteasome subunit
	SPAC513.04	SPAC513.04		Protein of unknown function
	SPAC513.02	SPAC513.02		Protein of unknown function
wpl1	SPBC428.17c	SPBC428.17c		Protein of unknown function
	SPCC338.18	SPCC338.18		Protein of unknown function
ppk26	SPBC336.14c	SPBC336.14c;ppk26		Protein kinase, similar to S. cerevisiae component of Pab1p stimulated poly(A) ribonuclease
ppk25	SPBC32C12.03c	SPBC32C12.03c;kin2;ppk25		Protein containing a protein kinase domain
nup186	SPCC290.03c	SPCC290.03c;nup186		Nucleoporin
	SPAC1F7.06	SPAC1F7.06		Member of the DJ-1 or PfpI family
spt6	SPAC1F7.01c	SPAC1F7.01c;SPAC694.07c;spt6		Protein containing an S1 RNA binding domain, and a Src homology 2 (SH2) domain
mdm10	SPAC17H9.17c	SPAC17H9.17c;mdm10		Protein of unknown function
	SPBC1778.03c	SPBC1778.03c		Protein containing a mutT domain, NADH pyrophosphatase
	SPBC14C8.11c	SPBC14C8.11c		Protein of unknown function
mrpl24	SPBC14C8.10	SPBC14C8.10;mrpl24		Mitochondrial ribosomal protein subunit L28
	SPBC14C8.09c	SPBC14C8.09c		Member of the uncharacterized protein family UPF0029
	SPCC1450.16c	SPCC1450.16c		Member of the patatin family, triacylglycerol lipase
vma4	SPAC11E3.07	SPAC11E3.07;vma4		Member of the ATP synthase E subunit family
